# Supplementary material for: EGFR polymorphisms drive lung cancer risk and survival disparities: a genotype-expression-outcome cohort study
Source: Front Genet. 2025 May 14;16:1591539. doi: 10.3389/fgene.2025.1591539 (PMC12116501; doi:10.3389/fgene.2025.1591539)
Supplement: Supplementary file 2 [file DataSheet1.xlsx]

## Sheet: Lung cancer
Patient	State(Dead 1,Alive 0)	Gender（male 1，fenmale 2）	Age（Year)	Histology	Degree of tumor differentiation	Treatment（CR，PR，SD，PD）	PFI（DAY）	OS（DAY）	Treatment	Smoking status	Drinking status	Cancerous site	T-BIL(μmol/L)	D-BIL(μmol/L)	I-BIL(μmol/L)	TP (g/L)	ALB (g/L)	GLO (g/L)	A/G	ALP(U/L)	ALT(U/L)	AST(U/L)	LDH(U/L)	BUN (mmol/L)	Cr(μmol/L)	UA(μmol/L)	TCO2 (mmol/L)	GRF (mL/min)	Cys-c(mg/L)	rs2227983	rs2293347	rs884225
1	0	1	57	LUSC	Poorly	PR	14	647	chemotherapy	Yes	Yes		6.91	3.8	3.11	78.5	36.057	42.44	0.85	81	18.6	17	522	6.5	93	586	23.8	50.11	1.43	G/A	C/C	T/C
2	1	1	66	SCLC	Poorly	SD	24	213	chemotherapy	No	No		4	1.9	2.1	74.2	38	36.2	1.05	100	27	43.3	248	4.9	73	329	22.2	48.89	1.46	G/G	C/C	T/C
3	1	2	59	LUAD	Poorly	SD		365		No	Yes		6.5	2.4	4.1	73.7	38.1	35.6	1.07	135	8.2	11	283	2.7	72	198	26.3	71.56	1.06	G/A	C/C	C/C
4	1	2	64	LUAD	Poorly	SD	34	745	targeted therapy	No	No		9	3.3	5.7	69	43.4	25.6	1.7	59	23.6	28.8	256	5.3	74	263	20.9	82.56	0.94	A/A	C/T	T/C
5	1	2	58	LUAD	Poorly	PD	120	2173	targeted therapy	No	No	right	7.1	2.8	4.3	74	39.4	34.6	1.14	65	17.4	27.3	288	4.5	61	281	23.7	80.52	0.96	G/A	C/T	T/C
6	1	1	56	LUAD	Poorly	PD	228	573	targeted therapy+chemotherapy	Yes	Yes	right	7.2	3.2	4	82.4	34.1	48.3	0.71	92	13.7	14.6		4.4	72	277	23.9	76.7	1	G/A	C/T	T/T
7	1	1	59	LUAD	Poorly	SD	12	151	chemotherapy	Yes	Yes	left	2.8	1.2	1.6	74	37.7	36.3	1.04	74	13.7	23.3	260	5.8	76	386	21.9	62.36	1.19	A/A	C/T	T/T
8	1	2	61	LUSC	Moderately	PR	47	766		No	No	right	10.1	3.8	6.3	74.8	43.5	31.3	1.39	85	33.8	21.4	226	4.8	62	325	20	84.7	0.92	A/A	C/C	T/C
9	0	2	56	LUAD	Poorly	PR	26	671	targeted therapy	No	No	right	8.8	3.4	5.4	73	40.3	32.7	1.23	62	12.7	15.1	127	4.4	62	270	22.9	94.39	0.84	G/A	C/C	C/C
10	0	1	54	LUAD	Poorly	PR	30	671	targeted therapy+chemotherapy	Yes	Yes	right	7.8	3.4	4.4	64.9	34	30.9	1.1	86	21.2	28.3	320	5.6	77	472	22.1	64.28	1.16	G/A	C/T	T/C
11	1	1	38	LUAD	Moderately	SD	365	938	targeted therapy+chemotherapy	Yes	Yes	right	4.1	2.6	1.5	59.1	30.8	28.3	1.09	125	27.7	29.7	225	1.7	30	111	24.7	84.7	0.92	G/G	C/C	C/C
12	1	1	65	LUSC	Poorly	SD	35	821	chemotherapy	Yes	Yes	right	10.18	4.6	5.58	89.51	33.734	55.78	0.6	79	98.9	72.7	253	6	71	257	24.7	44.17	1.59	G/G	C/T	T/C
13	1	1	59	LUAD	Poorly	SD	120	1460	targeted therapy+chemotherapy	No	No	right	6.6	3.2	3.4	83.2	35.9	47.3	0.76	89	9.6	27.1	1570	3.2	50	140	21.7	90.52	0.87	G/G	C/T	T/T
14	0	2	72	LUAD	Poorly	PR	49	1559	targeted therapy+chemotherapy	No	Yes	right	7.9	3.1	4.8	72	37.7	34.3	1.1	62	7.4	16.4	533	7.9	122	563	22.4	32.46	2.06	A/A	T/T	T/T
15	1	1	60	SCLC	Poorly	SD	273	545		Yes	No	left	7.3	3.6	3.7	72.4	40	32.4	1.23	56	11.6	21	347	5.6	118	472	22.7	40.23	1.72	G/G	C/C	C/C
16	1	2	65	LUAD	Poorly	SD	143	2795	targeted therapy+chemotherapy	No	No	left	3.3	2.3	1	58.9	32.5	26.4	1.23	136	3.8	16.4	313	1.6	34	252	27.1	58.81	1.25	G/A	C/T	T/C
17	0	2	39	LUAD	Poorly	SD	80	739	chemotherapy	No	No	left	5.2	2.4	2.8	64.4	34.9	29.5	1.18	78	14.7	15.3	126	3.1	66	455	21.8	89.3	0.88	G/A	C/C	T/C
18	1	2	58	LUAD	Poorly	SD	23	142	targeted therapy+chemotherapy	No	No	right	2.9	2	0.9	61.7	34.7	27	1.29	215	21	31	297	9	116	344	18	33.62	2	A/A	C/C	T/C
19	1	2	48	LUAD	Poorly	PD	131	1533	targeted therapy	No	No	left	4.9	2.1	2.8	70.7	37.9	32.8	1.16	82	5.1	15.8	249	3	66	253	24.1	72.37	1.05	G/A	C/T	T/T
20	1	1	50	LUAD	Poorly	PR	30	75		Yes	No	right	4.7	2.5	2.2	68	35.8	32.2	1.11	123	12.1	17.8	205	3.1	56	275	27.3	88.11	0.89	G/A	C/T	T/C
21	1	1	67	SCLC	Poorly	PR	20	193	chemotherapy	Yes	Yes	right	4.22	1.8	2.42	75.36	32.219	43.14	0.75	86	7.3	14.8	272	3.3	77	421	25.5	54.63	1.33	G/G	C/C	T/C
22	1	2	67	LUAD	Moderately	SD	46	782	targeted therapy+chemotherapy	No	No		10.85	5.4	5.45	66.54	32.825	33.72	0.97	61	17.8	25.7	192	2.2	39	248	24.3	88.11	0.89	A/A	C/T	T/T
23	1	1	48	LUAD	Poorly	SD	90	788	targeted therapy	Yes	Yes		3.94	1.8	2.14	71.64	42.622	29.02	1.47	40	33.6	26.7	166	4.4	87	278	23.3	68.48	1.1	G/A	C/T	T/C
24	1	1	71	SCLC	Poorly	SD	30	400	chemotherapy	Yes	No	left	4.3	1.7	2.6	71.9	38.3	33.6	1.14	83	12.2	14.8	154	5.8	73	318	21.6	72.37	1.05	A/A	C/C	T/T
25	1	1	56	SCLC	Poorly	SD	24	558	chemotherapy	Yes	Yes		4	2.1	1.9	70.7	41.6	29.1	1.43	81	15.7	19.6	185	2.8	63	310	21.2	86.95	0.9	A/A	C/T	C/C
26	0	1	70	SCLC	Poorly	SD	20	750	chemotherapy+targeted therapy	Yes	No	left	5.3	2.7	2.6	71.7	41.8	29.9	1.4	74	12.2	16.9	154	6.3	89	321	21.4	61.13	1.21	G/A	C/C	T/C
27	0	1	55	LUSC	Poorly	PR	30	1648	chemotherapy	No	No	right	6.3	2.4	3.9	81.1	35.6	45.5	0.78	132	26.5	20.9	237	3.6	77	194	21.6	79.53	0.97	G/G	C/C	C/C
28	1	1	53	LUSC	Poorly	PD	21	240	chemotherapy	No	No		7.2	4.7	2.5	71.9	33.4	38.5	0.87	259	78	53.1	727	5.2	65	385	19.8	65.63	1.14	G/A	C/C	T/T
29	1	2	66	LUSC	High	SD	43	545	targeted therapy	No	No	right	4.2	1.9	2.3	69.8	39	30.8	1.27	75	10.9	16.5		3.3	52	137	27	91.78	0.86	G/A	C/T	T/C
30	1	2	56	LUAD	Poorly	SD	10	1236	targeted therapy	No	No	right	5	2.2	2.8	66.5	40.5	26	1.56	59	8.6	16.4	291	3.1	72	269	22	83.62	0.93	G/A	C/T	T/T
31	0	2	66	LUAD	Poorly	PR	249	1985	无	No	No	left	6.5	3	3.5	72.5	38.5	34	1.13	60	13.6	15.4	181	4.5	62	469	22	67.74	1.11	G/A	C/C	C/C
32	0	2	51	LUAD	Poorly	PR	150	1503	targeted therapy+chemotherapy	No	No	right	30.4	10.6	19.8	75.1	40.5	34.6	1.17	27	8.5	20.7	221	11.8	90	327	23.4	76.7	1	G/G	C/C	C/C
33	1	1	69	LUSC	Moderately	SD	41	1014	targeted therapy+chemotherapy	No	No	left	8	2.5	5.5	71.7	35.6	36.1	0.99	62	11.1	25.2	226	11.1	189	414	12.7	21.17	2.95	A/A	T/T	T/T
34	0	2	73	LUAD	Poorly	PR	10	689	targeted therapy+chemotherapy	No	No	right	6.4	1.9	4.5	79.7	34.7	45	0.77	94	12	16.8		5	64	264	22.6	79.53	0.97	G/A	C/T	T/T
35	0	1	59	LUSC	Poorly	PR	30	980	targeted therapy+chemotherapy	Yes	Yes		6.1	2.1	4	75	43.3	31.7	1.37	71	9.7	15.9	200	5.6	97	320	20.9	63.63	1.17	G/A	C/C	T/C
36	0	1	64	LUAD	Poorly	SD	150	786	targeted therapy	Yes	Yes	left	4.9	3.2	1.7	68.4	35.3	33.1	1.07	124	13.8	31	144	7.6	101	196	20.4	65.63	1.14	A/A	C/C	T/T
37	1	2	60	LUAD	Poorly	SD	378	1007	targeted therapy+chemotherapy	No	No	left	8.2	3.1	5.1	68.4	41.2	27.2	1.51	63	13.3	12.6	177	3.3	54	230	21.9	95.74	0.83	A/A	C/T	T/T
38	1	1	63	LUAD	Poorly	SD	20	880		No	No	right	6.3	3.8	2.5	73.8	36.3	37.5	0.97	95	11.3	33.8	665	8.2	90	325	20.2	46.6	1.52	A/A	C/C	T/C
39	1	1	65	SCLC	Poorly	PR	22	1000	chemotherapy	Yes	Yes	left	11.7	4.1	7.6	74.4	42.5	31.9	1.33	79	20.8	23.5	212	5	72	306	24.1	67.74	1.11	G/A	C/C	T/T
40	1	1	67	SCLC	Poorly	SD	32	175	chemotherapy	Yes	Yes	right	4.9	2.9	2	65.37	41.31	24.06	1.72	92	41.3	26.1	196	7.6	81	289	22	50.53	1.42	G/A	C/T	T/C
41	1	1	56	LUSC	Poorly	SD	635	50	targeted therapy+chemotherapy	Yes	No	right	8.5	3.1	5.4	77.9	37.6	40.3	0.93	60	16.8	19.8	322	5	102	325	21.9	31.72	2.1	G/A	C/C	T/C
42	0	2	63	LUAD	Poorly	PR	1074	635	targeted therapy+chemotherapy	No	No	left	5.8	3.2	2.6	72.1	42.6	29.5	1.44	54	17.1	27.9	281	3.8	60	197	22	88.11	0.89	G/G	C/C	C/C
43	1	1	57	LUSC	Moderately	PR	10	782	targeted therapy+chemotherapy	Yes	Yes	left	6.8	2.6	4.2	82	39.7	42.3	0.94	114	38.2	35.5	244	3.5	72	303	19.4	80.52	0.96	G/A	C/C	T/C
44	1	1	57	SCLC	Poorly	SD	24	765	targeted therapy+chemotherapy	Yes	No	left	3.78	1.4	2.38	62.4	34.272	28.13	1.22	81.81	9.8	12.9	135	5.1	60	171	24.4	86.95	0.9	G/A	C/C	T/C
45	1	1	52	LUAD	Poorly	SD	68	552	targeted therapy+chemotherapy	Yes	Yes	right	7.5	4.7	2.8	64	38	26	1.46	61	11	18.1	191	6.6	107	426	22.7	43.52	1.61	G/A	C/T	C/C
46	0	1	52	SCLC	Poorly	PR	25	735	chemotherapy	No	No	right	4.51	1.9	2.61	71.1	43.35	27.75	1.56	67.67	28.5	29.1	199	8.9	98	423	24.2	67.02	1.12	G/A	C/T	C/C
47	1	1	64	LUSC	Poorly	SD	14	515	chemotherapy	Yes	Yes	right	4.2	1.9	2.3	81.9	40.7	41.2	0.99	74	23.3	23.9	270	6.6	49	354	22.4	68.48	1.1	G/A	C/T	T/C
48	0	2	49	LUSC	Poorly	PR	26	1425	chemotherapy+targeted therapy	No	No	left	6.7	2.4	4.3	77.5	40.1	37.4	1.07	115	22.5	27.7	227	4.4	49	312	22.3	75.8	1.01	G/G	C/T	T/C
49	0	2	67	SCLC	Poorly	PR	21	1235	chemotherapy+targeted therapy	No	No	right	4.5	2	2.5	73.1	43	30.1	1.43	66	15.5	21.1	206	4	47	297	22.1	90.52	0.87	G/A	C/C	T/C
50	1	2	60	LUAD	Poorly	PD	25	528	chemotherapy+targeted therapy	No	No	left	3.2	1.5	1.7	82	36.8	45.2	0.81	77	19.6	16.8	150	6	66	219	21.3	80.52	0.96	G/A	C/T	T/C
51	1	1	55	LUSC	Poorly	PR	21	579	targeted therapy+chemotherapy	Yes	Yes	left	3.9	2.6	1.3	73.7	37.9	35.8	1.06	67	6	9.6	277	5.5	106	501	22	58.81	1.25	A/A	C/C	T/C
52	0	1	61	LUSC	Moderately	PR	25	637	targeted therapy+chemotherapy	Yes	Yes	left	8.1	3	5.1	73.6	38	35.6	1.07	129	31.7	19.7	282	7.2	53	337	24.2	81.53	0.95	G/A	C/T	T/T
53	0	2	67	LUAD	High	PR	63	637		No	No	right	8.8	3.3	5.5	66.2	36.7	29.5	1.24	57	14.8	17.7	196	4.1	46	344	23.5	81.53	0.95	G/G	C/C	T/C
54	0	2	59	LUAD	Poorly	PR	36	720	targeted therapy+chemotherapy	No	No	right	7.01	3.5	3.51	72.2	39.372	32.83	1.2	62.62	12.9	16.1	252	3.8	56	381	25.6	74.91	1.02	A/A	C/T	T/C
55	1	1	62	LUAD	Poorly	SD	57	150	targeted therapy	No	No	right	11.2	4.2	7	92.1	47.2	44.9	1.05	406	17.9	23.6	225	5.1	58	144	22.7	74.91	1.02	G/G	C/C	C/C
56	1	1	46	SCLC	High	PR	25	263	chemotherapy	Yes	Yes	left	4.32	1.6	2.72	66.3	37.944	28.36	1.34	71.71	13.6	18.4	177	3.9	87	382	23.2	73.2	1.04	G/A	C/C	T/C
57	1	1	71	LUAD	High	SD	60	639	targeted therapy+chemotherapy	No	No	left	9.1	5.5	3.6	52.3	24.2	28.1	0.86	102	16.6	15		3	32	135	23.8	98.56	0.81	G/G	C/C	C/C
58	0	2	34	LUAD	High	PD	151	631	targeted therapy	No	No	right	16.1	5.9	10.2	77.3	37.8	39.5	0.96	148	33.3	46.2	250	2	55	330	23.5	103.09	0.78	G/A	C/T	T/C
59	1	1	72	LUSC	Moderately	PR	46	735		Yes	No	left	5.6	2.5	3.1	73.2	38.6	34.6	1.12	83	10.3	22.1	242	7.3	92	454	25.3	48.49	1.47	G/A	C/T	T/C
60	1	1	43	LUAD	Moderately	PR	102	880	targeted therapy+chemotherapy	Yes	Yes	right	11.4	4.3	7.1	69.3	43.9	25.4	1.73	194	25.4	35	255	6	77	471	25.6	74.91	1.02	G/A	C/T	T/C
61	0	1	63	LUSC	Moderately	PD	30	684	targeted therapy+chemotherapy	Yes	Yes	left	4.7	2.1	2.6	63.2	37.6	25.6	1.47	88	30.5	25.6	185	5	76	423	25	50.11	1.43	A/A	T/T	T/T
62	0	2	77	LUAD	Moderately	PR	24	790	targeted therapy	No	No	left	4.13	3.5	0.63	59.1	32.844	26.26	1.25	58.58	8.9	18.8	232	5.9	72	223	20.7	63.63	1.17	G/A	C/C	T/C
63	1	2	40	NSCLC	Moderately	PD	21	93	chemotherapy	No	No		3.55	1.3	2.25	85.5	34.68	50.82	0.68	65.65	6.9	12.7	218	4.2	51	326	26.6	67.02	1.12	A/A	C/C	C/C
64	1	1	50	LUAD	Moderately	PD	30	751	targeted therapy+chemotherapy	Yes	No	right	6.43	2.4	4.03	62.3	36.414	25.89	1.41	55.55	8.7	14.6	184	3.4	91	349	26	62.36	1.19	G/G	C/T	T/T
65	1	1	62	LUAD	Moderately	SD	1	2555		No	No		3.94	1.9	2.04	77.5	45.186	32.31	1.4	56.56	24.6	33.8	137	5.5	89	399	23.3	71.56	1.06	G/A	C/C	T/C
66	1	1	72	LUSC	Moderately	SD	1	466	targeted therapy	Yes	Yes	right																		G/A	C/T	T/C
67	1	1	58	SCLC	Poorly	PD	27	730	chemotherapy	Yes	Yes	right	4.7	2.3	2.4	60.2	37.3	22.9	1.63	58	21.9	18.8	136	5.6	79	322	26.2	58.81	1.25	G/G	C/T	T/C
68	0	1	59	LUSC	Moderately	PD	16	695	chemotherapy	Yes	Yes	right	4.17	2.2	1.97	68	39.066	28.93	1.35	116.15	36.3	27.8	195	4.8	60	290	25.2	77.62	0.99	G/A	C/C	C/C
69	1	1	64	SCLC	Moderately	SD	26	388	chemotherapy+targeted therapy	Yes	Yes	right	1.7	1.3	0.4	69.5	37.7	31.8	1.19	104	33.6	30.1	219	5.4	74	305	23	67.02	1.12	G/A	C/C	T/T
70	1	2	68	LUAD	Moderately	SD	441	790	targeted therapy	No	No	right	7.2	3.6	3.6	67.4	32	35.4	0.9	151	8.5	41.6	564	5.6	67	283	22.4	51.39	1.4	G/A	C/C	T/C
71	1	1	72	LUSC	Moderately	SD	427	1825	chemotherapy	Yes	No	left	4.7	2.4	2.3	60.4	32.436	27.96	1.16	56.56	5.6	9.9	167	4.2	95	219	24.6	48.49	1.47	G/A	C/C	C/C
72	1	1	56	LUAD	Moderately	PD	22	231	targeted therapy+chemotherapy	Yes	Yes	left	5.09	2.4	2.69	71.9	40.494	31.41	1.29	138.37	10.3	12	164	2.1	64	226	24.4	61.74	1.2	G/A	T/T	T/T
73	1	1	76	SCLC	Moderately	SD	14	300		Yes	Yes	left	11.5	5.6	5.9	81.3	50.3	31	1.62	101	21	36.4	268	5.3	120	369	23.6	51.39	1.4	G/A	C/C	T/T
74	1	2	47	LUAD	Moderately	SD	32	1155	targeted therapy	No	No		5.6	2.3	3.3	84.1	36.2	47.9	0.76	107	59.3	61.6	224	3.4	63	366	23	57.71	1.27	G/G	C/C	T/C
75	1	1	56	LUAD	Moderately	PD	16	137	targeted therapy+chemotherapy	No	No	left	8.6	3.7	4.9	72.6	37.3	35.3	1.06	86	9	23.8	306	3.3	102	381	24.1	62.99	1.18	G/A	C/C	T/C
76	0	1	60	LUAD	Moderately	SD	23	846	targeted therapy+chemotherapy	Yes	Yes	right	8.8	3.3	5.5	72.7	41.6	31.1	1.34	56	13.9	24.7		6.1	72	377	22.2	67.02	1.12	G/A	C/C	C/C
77	0	1	56	SCLC	Moderately	PR	13	1002	chemotherapy	Yes	Yes	right	9.41	4.7	4.71	68.6	32.946	35.65	0.92	49.49	10.8	15.8	125	2.6	88	352	25.7	56.65	1.29	G/A	C/C	T/C
78	0	1	59	LUSC	Moderately	PD	13	750	targeted therapy+chemotherapy	Yes	Yes	left	3.46	2.1	1.36	70.4	40.596	29.8	1.36	53.53	12.5	15.6	153	4	66	292	25	77.62	0.99	A/A	C/T	T/C
79	0	1	65	LUSC	Moderately	PR	24	1524	targeted therapy+chemotherapy	Yes	Yes	right	4.7	2	2.7	76.6	43.7	32.9	1.33	74	16.7	20.5	224	8.3	99	332	23.1	54.14	1.34	A/A	C/T	T/C
80	0	1	36	SCLC	Poorly	PR	23	794	chemotherapy	Yes	Yes	right	8.93	3.6	5.33	80.8	50.49	30.31	1.67	37.37	53.4	27		4.1	84	576	25.2	71.56	1.06	G/A	C/C	T/C
81	0	1	66	LUSC	Moderately	PD	21	718	targeted therapy+chemotherapy	No	Yes	left	6.43	3.3	3.13	79.3	42.942	36.36	1.18	76.76	24.6	33.3	1594	5.8	89	269	26	63.63	1.17	G/G	C/C	C/C
82	1	1	53	SCLC	Poorly	PR	27	525	targeted therapy+chemotherapy	Yes	No	left	23.3	16.4	6.9	72.9	27.2	45.7	0.6	132	91.6	405.2	3788	12.8	111	976	21	47.34	1.5	G/A	C/C	T/C
83	0	2	67	LUAD	Moderately	SD	128	3757	targeted therapy+chemotherapy	No	No	right	6.82	2.5	4.32	77.7	48.902	28.8	1.7	54.54	19.8	27.1	218	4.1	60	308	26.2	91.78	0.86	G/A	C/C	T/C
84	1	1	56	SCLC	Moderately	PR	25	186	chemotherapy	Yes	Yes	right	4.13	2.8	1.33	76.9	41.356	35.54	1.16	95.95	9	33.7	209	5.7	69	395	22.9	65.63	1.14	G/A	T/T	T/C
85	0	2	51	LUAD	Moderately	PR	32	1163	targeted therapy	No	No	left	9.02	3.4	5.62	77.9	48.412	29.49	1.64	44.44	24.9	22.3	182	5	71	300	26	95.74	0.83	G/A	C/T	T/T
86	1	1	44	LUAD	Moderately	SD	13	515	targeted therapy+chemotherapy	No	No	right	10.5	5.1	5.4	82.7	30.7	52	0.59	227	40.2	60.8	500	5.9	73	224	26.7	48.49	1.47	G/G	C/C	C/C
87	0	2	66	LUAD	Moderately	PR	10	1278		No	No	left	5.3	2.2	3.1	64.8	37.3	27.5	1.36	57	17.3	20.9	177	4.1	52	316	24.6	73.2	1.04	A/A	C/T	T/T
88	1	1	65	LUSC	Poorly	PR	11	746	targeted therapy+chemotherapy	Yes	Yes	right	9.9	4.5	5.4	67.2	40.8	26.4	1.55	80	18	18	149	4.8	80	422	17.3	56.65	1.29	G/A	C/C	T/C
89	0	2	52	LUAD	Moderately	PR	22	1240	targeted therapy+chemotherapy	No	No	right	3.65	2.2	1.45	71.6	45.766	25.83	1.77	49.49	7.6	20	190	5.2	94	266	23.4	79.53	0.97	A/A	C/T	T/T
90	0	1	54	LUSC	Moderately	SD	22	623	targeted therapy+chemotherapy	No	No	left	4.03	2.3	1.73	66.8	42.728	24.07	1.78	64.64	22.2	17	187	3.5	78	340	26.1	88.11	0.89	A/A	C/T	T/C
91	1	2	40	LUAD	Moderately	SD	47	823	targeted therapy	No	No	right	9.4	4.4	5	78.8	44.8	34	1.32	81	7.9	19.5	160	5.1	52	280	21.2	135.47	0.62	G/A	C/C	T/T
92	1	2	54	LUSC	Moderately	PR	27	618	targeted therapy+chemotherapy	No	No	left	7.9	2.5	5.4	68.7	38.9	29.8	1.31	70	15.9	19.5	252	4.6	58	347	25.9	100.03	0.8	G/G	C/T	T/T
93	1	1	75	LUAD	Poorly	SD	41	365	targeted therapy	No	No	right	20.3	8.7	11.6	73.7	35.4	38.3	0.92	72	17.2	22.3	297	7	86	385	23.7	65.63	1.14	G/A	C/T	T/C
94	1	1	47	LUAD	Moderately	SD	19	970	targeted therapy	No	No	right	10.1	4.7	5.4	62	33	29	1.14	92	28.3	27	326	8.7	81	459	25.8	53.67	1.35	G/A	C/T	T/C
95	1	1	64	LUSC	High	SD	28	1825	targeted therapy+chemotherapy	Yes	Yes	left	3.36	1.9	1.46	62.2	31.458	30.74	1.02	65.65	28.9	13	207	5.4	51	176	25.6	76.7	1	G/G	C/C	T/C
96	1	1	70	LUAD	Moderately	SD	54	605		Yes	Yes	right	9.9	4.5	5.4	74.6	31.6	43	0.73	102	21.4	16	172	3.3	75	319	25.9	61.13	1.21	G/G	C/C	T/C
97	0	1	68	SCLC	Moderately	SD	15	717	targeted therapy+chemotherapy	No	No	left	3.5	1.6	1.9	74.4	38.1	36.3	1.05	114	10.5	18.5	247	5.8	74	365	24.7	67.74	1.11	G/A	C/C	T/C
98	1	1	66	SCLC	Moderately	SD	8	365		Yes	No	right	7.9	3.2	4.7	64.4	33.9	30.5	1.11	145	75.3	53.8	1480	7	70	415	27.3	43.84	1.6	G/A	C/C	T/T
99	1	1	65	SCLC	Moderately	SD	21	228	chemotherapy	Yes	Yes	right	9.4	3.6	5.8	76.2	48.7	27.5	1.77	51	23.2	22.3	244	6.8	106	261	33.5	71.56	1.06	G/A	T/T	T/T
100	1	1	67	SCLC	Moderately	SD	25	330	targeted therapy+chemotherapy	Yes	Yes	left	2.3	1.6	0.7	68.5	37.4	31.1	1.2	67	14.7	18.6	164	7.5	61	407	25.2	84.7	0.92	A/A	C/C	T/C
101	1	2	59	SCLC		SD	70	425	targeted therapy+chemotherapy+targeted therapy	No	No	right	7.9	3.6	4.3	75.8	36.9	38.9	0.95	109	47.3	40.5	239	5	52	209	27.7	68.48	1.1	A/A	C/T	T/C
102	1	2	60	LUAD		SD	25	785	targeted therapy+chemotherapy	No	No	right	6.1	2.4	3.7	70.1	40.5	29.6	1.37	100	6.3	16.4	194	10.9	160	388	26.7	29.07	2.26	G/A	C/C	T/T
103	1	1	67	LUSC	Moderately	SD	28	390	targeted therapy+chemotherapy	Yes	Yes	right	4.1	2.3	1.8	74	35.7	38.3	0.93	59	33	58.9	246	5.9	77	329	26.1	50.96	1.41	G/A	C/C	T/C
104	0	1	71	LUSC	Poorly	SD	45	644	chemotherapy	Yes	Yes	right	12.5	5.8	6.7	77.1	42.4	34.7	1.22	120	27.7	29	151	4.1	67	328	27.8	63.63	1.17	G/A	C/T	T/C
105	0	1	65	LUAD	Poorly	PR	26	756	targeted therapy+chemotherapy	Yes	Yes	left	4.9	3.9	1	74	41.5	32.5	1.28	91	59.8	38.9	250	4.8	108	408	23	71.56	1.06	G/A	C/C	C/C
106	1	1	71	LUSC	Moderately	SD	30	880	targeted therapy+chemotherapy	Yes	No	left	2	0.9	1.1	63.8	30.8	33	0.93	83	14.2	19.9	230	6.8	83	262	22.5	60.54	1.22	G/A	C/C	T/T
107	1	2	58	SCLC	Poorly	SD	25	545	chemotherapy	No	No	right	11.5	8.6	2.9	72.4	36.7	35.7	1.03	234	65.2	114.2	499	12.5	86	352	24.7	59.95	1.23	G/A	T/T	T/T
108	0	1	66	LUAD	Poorly	PR	23	579	targeted therapy+chemotherapy	Yes	Yes	right	4.1	1.9	2.2	83.1	38.4	44.7	0.86	92	11.8	20.6	252	5.3	62	292	27.6	61.13	1.21	G/A	C/C	T/T
109	1	1	73	LUAD	Poorly	SD	305	1275	targeted therapy	No	No	right	9.9	4.3	5.6	79	33.4	45.6	0.73	84	6.9	12.6	205	4.2	80	283	25.4	38.88	1.77	G/G	C/C	C/C
110	0	1	73	LUAD	Poorly	PR	8	769	chemotherapy	Yes	No	left	5.6	2.5	3.1	78.5	40.8	37.7	1.08	85	5.7	19.5	267	9.2	105	489	23.9	49.29	1.45	G/A	C/T	T/C
111	0	2	54	LUAD	Poorly	SD	21	963	targeted therapy	No	No	right	8.6	3	5.6	78.2	39.3	38.9	1.01	66	16.8	28.4	367	3.9	57	409	25.4	80.52	0.96	G/A	C/C	T/C
112	0	2	67	LUAD	Poorly	SD	22	2632	targeted therapy	No	No	left	5.5	2.4	3.1	65.6	34.2	31.4	1.09	73	29.8	31	377	6.7	78	195.94	30	90.52	0.87	G/A	C/T	T/C
113	0	1	64	LUAD	Poorly	SD	24	685	targeted therapy+chemotherapy	Yes	No	left	3.8	2	1.8	78.9	37.9	41	0.92	72	16.1	21.1	171	9	78	309.43	22.5	74.91	1.02	A/A	C/C	T/C
114	0	2	61	LUAD	High	PR	10	974	targeted therapy	No	No	right	8.9	3.5	5.4	79.3	44.1	35.2	1.25	85	16.2	25.3	187	6.4	71	402	28.6	66.32	1.13	G/A	C/C	T/T
115	1	1	69	LUAD	Poorly	SD	21	503	targeted therapy+chemotherapy+targeted therapy	Yes	No	left	13.5	4.9	8.6	78.8	37.7	41.1	0.92	225	6.4	22.7	301	3.7	57	199.82	25.4	74.91	1.02	G/A	C/C	T/C
116	1	2	63	LUAD	Poorly	SD	8	68	targeted therapy	No	No	left	4.5	2.6	1.9	71.9	38.9	33	1.18	79	10.6	13.3	363	7.5	127	408	22.9	54.14	1.34	A/A	T/T	T/T
117	1	2	62	LUAD	Moderately	SD	36	2337	targeted therapy	No	No	right	4.9	2.2	2.7	69.8	39.7	30.1	1.32	57	15.8	21.7	222	6	75	249	24.7	69.22	1.09	A/A	C/T	T/C
118	0	1	63	LUAD	Poorly	PR	24	1338	targeted therapy+chemotherapy	No	No	right	7.7	3.2	4.5	66.4	45	21.4	2.1	85	17	17.9	165	5.2	84	443	21.9	76.7	1	G/G	C/C	C/C
119	0	2	55	SCLC	High	PR	25	402	chemotherapy	No	No	left	4.4	2.2	2.2	76.5	42.8	33.7	1.27	96	17.1	19.8	258	9.6	59	179	27.4	89.3	0.88	G/G	C/T	T/C
120	1	1	69	LUSC	High	SD	25	204	targeted therapy+chemotherapy	Yes	No	left	10.9	3.9	7	66.6	36.9	29.7	1.24	125	8.9	25.4		4.6	81	383.15	26.3	65.63	1.14	G/A	T/T	T/T
121	1	1	60	LUSC	Moderately	PR	25	645	targeted therapy+chemotherapy	Yes	Yes	right	3.5	1.4	2.1	65.2	34.9	30.3	1.15	62	20	17.8		6.1	88	549.99	22.9	49.29	1.45	G/G	C/C	T/C
122	1	2	59	LUAD	Moderately	SD	124	876	targeted therapy	No	No	left	4	2.2	1.8	75.1	49.3	25.8	1.91	80	6.8	15.6	113	3.3	41	189	27.1	101.54	0.79	G/G	C/C	T/C
123	0	2	62	LUAD	Poorly	PD	28	1592	targeted therapy+chemotherapy	No	No	right	12.2	5	7.2	72.9	41.4	31.5	1.31	64	25.5	28	269	3.8	76	216.31	29.1	75.8	1.01	G/A	C/T	T/C
124	0	1	56	LUAD	High	PR	86	2400	targeted therapy+chemotherapy	Yes	Yes	left	9.7	5.4	4.3	69.8	41.6	28.2	1.48	84	30.9	34.4	161	6.5	67	395.76	25	82.56	0.94	G/G	C/C	T/C
125	1	1	68	LUAD	Poorly	SD	20	3130	targeted therapy+chemotherapy	Yes	No	right	4.8	2.2	2.6	77	44	33	1.33	73	15.2	12	215	8.3	83	142.59	24.5	82.56	0.94	G/G	C/C	T/C
126	1	1	65	SCLC	Poorly	PR	30	761	targeted therapy+chemotherapy	Yes	Yes		6.3	2.9	3.4	65.1	37.5	27.6	1.36	66	10.8	14.3	159	5.4	68	414	23	74.05	1.03	A/A	C/T	T/C
127	1	1	59	LUSC	Moderately	SD	1	917	targeted therapy	No	No		8.06	6.17	1.89	61.9	19.992	41.91	0.48	275.73	4.1	9.2	215	6.4	76	443.52	25.7	44.17	1.59	G/A	C/C	T/T
128	1	1	60	SCLC		SD	22	1490	chemotherapy	Yes	No	right	7.2	4.2	3	69.72	41	28.72	1.43	73	16.8	16.8	222	3.7	77	370.54	23.2	59.38	1.24	A/A	C/C	T/C
129	1	1	67	LUSC	High	SD	30	138	chemotherapy	Yes	Yes	left	4.6	3	1.6	71.3	25	46.3	0.54	186	9.3	10.8	150	5.7	42	228.92	29.2	74.91	1.02	G/G	C/T	C/C
130	0	2	68	SCLC	Poorly	PR	21	585	targeted therapy+chemotherapy	No	No	right	5	1.3	3.7	73	41.5	31.5	1.32	83	8.4	14.4	324	4.3	56	304	29.1	68.48	1.1	G/A	C/C	T/C
131	1	1	49	LUAD	Poorly	PD	198	882	targeted therapy+chemotherapy+targeted therapy	No	No	left	6.8	3.4	3.4	75.92	26.6	49.32	0.54	108	7.2	14.3	215	1.9	50	137.74	32.7	63.63	1.17	G/A	C/C	T/C
132	1	1	68	SCLC	High	SD	23	395	chemotherapy	Yes	No	right	3.1	2.2	0.9	65.38	38	27.38	1.39	244	5	11.6	221	1.8	56	256.08	26.7	76.7	1	G/A	C/C	C/C
133	0	1	59	LUAD	High	SD	242	992	targeted therapy	Yes	Yes	left	9.4	3.6	5.8	66.5	37.7	28.8	1.31	73	13.7	16.7	187	4.6	97	535	23.6	51.39	1.4	G/A	C/T	T/C
134	0	1	64	LUAD	High	PR	21	2215	chemotherapy	Yes	Yes	right	6.1	2.4	3.7	72.8	44.2	28.6	1.55	84	29.8	21.5	205	5.2	69	312	29.6	75.8	1.01	G/A	C/C	T/C
135	0	2	59	LUAD		PR	1	3115	targeted therapy+chemotherapy	No	No	right	9.1	3.8	5.3	72.93	44.6	28.33	1.57	50	12.4	14.3	193	5	87	326.89	24.7	68.48	1.1	G/A	C/T	T/C
136	1	1	70	LUAD	Poorly	SD	1	816	targeted therapy+chemotherapy	Yes	No	right	8	4.4	3.6	72.83	29.8	43.03	0.69	168	22.9	32.6	216	6.1	72	310.4	26.6	53.2	1.36	G/A	T/T	T/T
137	1	2	66	LUAD		SD	73	616	targeted therapy+chemotherapy	No	No	right	5.6	2.9	2.7	68.85	38.9	29.95	1.3	46	10.1	14.9	149	8.5	69	230.86	23.9	57.71	1.27	A/A	T/T	T/T
138	1	2	56	LUAD	Moderately	PD	93	245	targeted therapy+chemotherapy	No	No	right	14.5	5.3	9.2	79.2	41.3	37.9	1.09	153	37.2	32.7	167	5.2	63	207	24.5	68.48	1.1	G/A	C/C	C/C
139	0	1	58	SCLC	Poorly	PD	30	1420	targeted therapy	No	No	left	3.9	1.5	2.4	78.23	43	35.23	1.22	78	14.6	25	258	13.8	258	510.22	21.4	19.96	3.1	G/A	C/C	C/C
140	1	1	70	LUAD	Poorly	SD	10	390	targeted therapy+chemotherapy	No	No	right	5.1	1.9	3.2	76.6	42	34.6	1.21	83	11	21.1	245	7.1	100	472	27.3	70.77	1.07	G/A	C/T	T/C
141	1	2	84	SCLC	Poorly	SD	24	545	targeted therapy+chemotherapy	No	No	left	4.8	2.6	2.2	70.69	35.9	34.79	1.03	63	9.1	14.8	179	2.7	46	189.15	28.1	71.56	1.06	G/A	T/T	T/T
142	0	1	38	LUAD	Moderately	PR	45	626	targeted therapy	Yes	No	right	11.4	4.1	7.3	69.26	41	28.26	1.45	87	12.3	14.6	208	4.3	76	419	23.2	81.53	0.95	G/G	C/C	T/T
143	0	2	64	LUAD	High	SD	300	365	targeted therapy	No	No	right	16.8	7	9.8	73.75	41.7	32.05	1.3	92	12.5	24	226	6.2	72	299	27.7	77.62	0.99	G/G	C/C	T/C
144	1	2	55	LUAD	Poorly	PR	47	641	chemotherapy	No	No	right	6.3	3.8	2.5	77.7	42.5	35.2	1.21	466	70.8	50	225	4.2	43	257	27	88.11	0.89	G/G	C/C	C/C
145	1	1	65	LUSC	Moderately	SD	13	365	chemotherapy+targeted therapy	Yes	Yes	right	7.4	5	2.4	61.6	25.9	35.7	0.73	118	12.8	10.5	173	7.1	70	240	29.4	60.54	1.22	A/A	C/T	T/T
146	1	1	65	SCLC	Poorly	SD	63	565	targeted therapy+chemotherapy	Yes	Yes	right	3.1	1.7	1.4	79.05	37.7	41.35	0.91	100	8.2	16.2		4.4	60	274	29.1	86.95	0.9	G/A	C/C	T/C
147	0	1	60	LUSC	Poorly	PR	10	744	targeted therapy+chemotherapy	No	No	left	11.8	4.1	7.7	81.1	43.2	37.9	1.14	100	25.6	33	249	5.3	84	307	28	64.28	1.16	G/G	C/C	C/C
148	1	1	67	LUSC	Poorly	SD	9	1566	chemotherapy+targeted therapy	Yes	No	left	8.5	3.9	4.6	80.38	39.9	40.48	0.99	87	6.9	23.5	418	2.4	85	251	20.4	109.75	0.74	A/A	C/T	T/T
149	1	2	47	LUAD	High	SD	12	920	targeted therapy+chemotherapy	No	No	right	4.1	2.5	1.6	68.3	36.9	31.4	1.18	119	24.9	28.8		9	105	330	28.7	64.28	1.16	G/A	C/T	T/C
150	1	1	48	LUAD	Poorly	PR	5	533	targeted therapy+chemotherapy	Yes	Yes	right	4.3	2.1	2.2	79.36	43.7	35.66	1.23	99	48	26.7	337	6.4	102	332	32.4	76.7	1	G/A	C/T	T/T
151	1	2	46	LUAD	High	SD	6	1127	targeted therapy+chemotherapy	No	No	right	8.3	3.5	4.8	66.3	34.7	31.6	1.1	68	28.2	25.9	354	2.2	62	285	24.3	60.54	1.22	G/A	T/T	T/T
152	0	2	59	LUAD	Moderately	SD	27	1200	targeted therapy+chemotherapy	No	No	right	4.3	2.1	2.2	73.44	44.2	29.24	1.51	79	20.9	27.7	283	4.5	57	388	25.6	76.7	1	G/G	C/C	C/C
153	0	2	65	LUAD	High	PR	405	1986	targeted therapy+chemotherapy	No	No	left	6.5	3	3.5	76.5	43.8	32.7	1.34	95	14.1	22.2	197	3.5	45	95	26.8	123.53	0.67	G/G	C/C	C/C
154	1	1	69	LUSC	Poorly	PR	7	225	targeted therapy+chemotherapy	Yes	Yes	right	9.4	3.8	5.6	69.8	35.3	34.5	1.02	60	12.3	14.5	182	7.6	66	329	30	69.99	1.08	A/A	T/T	T/T
155	0	1	65	LUSC	Moderately	SD	20	592	targeted therapy+chemotherapy	No	No	left	3.5	1.6	1.9	69	39	30	1.3	96	54.2	24.3	246	8.9	91	465	25.2	33.42	2.01	G/A	C/C	C/C
156	0	1	64	LUSC	High	SD	8	575	targeted therapy+chemotherapy	Yes	Yes	left	6.6	2.4	4.2	79.9	36.1	43.8	0.82	77	10.5	15.2	231	2.3	68	317	26.2	76.7	1	G/A	C/C	T/T
157	0	2	67	LUAD	High	PR	62	816	targeted therapy	No	No	right	4.1	1.9	2.2	71.9	42.3	29.6	1.43	41	10.5	14	202	3.5	59	215	24	80.52	0.96	A/A	C/T	T/C
158	0	2	59	LUAD	High	SD	20	593	targeted therapy+chemotherapy	No	No	right	3.5	1.9	1.6	72.5	36.7	35.8	1.03	71	6.6	15.8	227	5.2	56	339	26.3	75.8	1.01	G/A	C/C	T/T
159	1	1	66	SCLC		PD	28	410	targeted therapy+chemotherapy	Yes	Yes	right	8	3.7	4.3	73.7	42.6	31.1	1.37	92	27.7	28.2	243	3.4	55	341	26.5	64.95	1.15	A/A	T/T	T/T
160	1	1	49	LUAD	Poorly	SD	173	455	targeted therapy+chemotherapy+targeted therapy	Yes	Yes	right	11.4	4	7.4	72.1	44	28.1	1.57	87	42.4	40.6	336	4.7	70	363	24.2	81.53	0.95	A/A	C/C	C/C
161	1	1	56	SCLC		SD	21	300	targeted therapy+chemotherapy	Yes	Yes	left	8.1	4	4.1	67.3	41.8	25.5	1.64	62	17.8	22.5	234	5.1	63	238	25.1	98.56	0.81	A/A	C/C	T/T
162	1	1	49	SCLC	Poorly	PD	30	940	targeted therapy+chemotherapy+targeted therapy	Yes	Yes	right	8.8	4.5	4.3	79.6	40.1	39.5	1.02	114	5.5	13.5	228	3.3	95	432	27.3	61.74	1.2	G/A	C/C	T/C
163	1	1	61	LUSC	Moderately	SD	28	3139	targeted therapy+chemotherapy	Yes	Yes	left	7	3.6	3.4	71.6	43.6	28	1.56	41	25.4	18.5	186	6.3	99	215	24.6	79.53	0.97	A/A	C/C	T/T
164	1	2	64	LUAD	High	SD	41	425		No	No	right	8.2	3.8	4.4	80.9	43.3	37.6	1.15	79	36.2	40.7	189	3.5	63	149	26.3	85.81	0.91	G/A	C/C	T/C
165	0	2	59	LUAD	Moderately	PR	47	1460	targeted therapy+chemotherapy	No	No		2.4	1	1.4	72.4	41.3	31.1	1.33	75	16.4	22.9	208	4.6	63	417	27	73.2	1.04	A/A	C/C	C/C
166	1	1	64	SCLC	Poorly	SD	28	481	targeted therapy+chemotherapy	Yes	No	left	6.02	2.2	3.82	80.1	41.5	38.6	1.08	57	11.8	20.1	262	2.2	76	425	24.7	89.3	0.88	G/G	C/T	T/C
167	1	1	77	LUSC	Moderately	SD	14	1365	targeted therapy+chemotherapy	Yes	No	left	6.3	2.9	3.4	70.6	38	32.6	1.17	46	14	34	426	8.3	131	227	28.1	33.42	2.01	A/A	C/C	T/C
168	0	1	66	LUAD	High	PR	150	956	chemotherapy+targeted therapy	No	No	right	6.4	2.4	4	69.8	39.1	30.7	1.27	81	25.5	23.9	165	7.2	114	553	22	45.18	1.56	G/A	C/C	T/C
169	0	2	54	LUAD	Poorly	SD	21	635	targeted therapy+chemotherapy	No	No	right	7.2	3	4.2	72.6	39.8	32.8	1.21	59	18.9	19.9	235	6.4	49	278	24.4	97.13	0.82	G/A	C/C	T/C
170	0	1	79	LUSC	Poorly	PD	23	485	targeted therapy+chemotherapy	No	No	right	4	2.4	1.6	69.7	38.6	31.1	1.24	84	8.9	17.7	155	7.1	85	329	28.4	58.81	1.25	G/G	C/C	T/C
171	1	1	55	LUSC	Poorly	PD	41	365	targeted therapy+chemotherapy	No	No	left	5.1	2	3.1	77.1	42.3	34.8	1.22	87	24	18.2	199	4.4	67	465	27.8	80.52	0.96	A/A	C/C	T/C
172	1	2	48	LUAD	Moderately	SD	46	395	targeted therapy+chemotherapy	No	No	left	6.4	2.1	4.3	72.7	41.9	30.8	1.36	48	14.9	21.4	195	4.9	67	172	24.1	90.52	0.87	G/A	C/T	T/T
173	1	1	56	SCLC		SD	26	210	chemotherapy+targeted therapy	Yes	Yes	left	6.1	3.4	2.7	71.1	41.5	29.6	1.4	623	22.2	28.2	331	5.1	58	313	21.1	88.11	0.89	G/G	C/T	T/T
174	0	1	58	LUSC	Poorly	SD	14	1248	chemotherapy+targeted therapy	No	No	right	8.1	3.1	5	75.5	42.1	33.4	1.26	67	44.1	30.7	188	7.1	107	458	23.8	64.28	1.16	G/G	C/C	T/T
175	0	1	47	LUSC		PR	8	1107	chemotherapy	Yes	Yes	left	4.8	1.9	2.9	73.5	45	28.5	1.58	55	17.6	14.4	150	5.5	57	385	25.6	103.09	0.78	A/A	C/T	T/C
176	1	1	61	SCLC		SD	30	635	chemotherapy			right	2.4	1.4	1	69.8	37.2	32.6	1.14	55	17.3	17.8	231	4	83	406	25.5	72.37	1.05	G/A	C/C	T/C
177	1	1	62	LUSC	Moderately	PR	37	630	targeted therapy+chemotherapy+targeted therapy	Yes	Yes	right	5.7	2.8	2.9	66.4	29.7	36.7	0.81	68	13.5	13.5	185	3.6	56	165	28.6	83.62	0.93	A/A	C/T	T/T
178	0	1	59	SCLC		PR	23	809	chemotherapy+targeted therapy	No	No	left	5.2	2.7	2.5	68.9	39.7	29.2	1.36	79	33.9	20.4	175	7.1	103	466	22.3	64.28	1.16	G/A	C/T	T/T
179	1	1	65	SCLC	Poorly	PR	10	710	targeted therapy+chemotherapy	No	No	right	5.1	2.3	2.8	69.6	41.6	28	1.49	71	22.3	19.3	222	4.2	67	351	23.3	82.56	0.94	A/A	T/T	T/T
180	1	1	41	LUAD	Poorly	PR	30	781	targeted therapy+chemotherapy			right	5.9	3.1	2.8	78.1	37	41.1	0.9	88	23.9	27.1	1275	2.9	80	446	23.9	90.52	0.87	G/A	C/C	C/C
181	1	2	69	LUAD	Moderately	SD	123	1160	targeted therapy+chemotherapy	No	No	left	11	3.9	7.1	74.5	43.3	31.2	1.39	124	11.8	26	216	4.8	68	315	29.5	66.32	1.13	G/A	C/C	C/C
182	0	1	58	SCLC		PR	144	501	chemotherapy	No	No	right	5.5	2.6	2.9	68.1	38	30.1	1.26	64	12.8	16.6	174	7.4	73	302	24.7	69.22	1.09	G/A	C/C	C/C
183	0	1	59	LUSC	Poorly	SD	10	820	targeted therapy+chemotherapy	Yes	Yes	left	7.8	3.1	4.7	80.4	40	40.4	0.99	108	10.1	17.1	211	3.1	72	367	25.9	61.13	1.21	A/A	T/T	T/T
184	0	1	67	LUAD	Moderately	SD	19	566	targeted therapy+chemotherapy	Yes	Yes	right	3.4	1.8	1.6	70	39.9	30.1	1.33	48	15.5	23.7	195	6.3	91	371	25	49.29	1.45	G/A	C/C	C/C
185	1	1	63	LUAD	Poorly	SD	21	1325	targeted therapy+chemotherapy	No	No	left	8.9	3.5	5.4	76.5	37.2	39.3	0.95	108	25.2	26.2	276	3.9	70	410	25	68.48	1.1	G/A	T/T	T/T
186	0	1	65	SCLC		SD	26	1128	targeted therapy+chemotherapy	Yes	Yes	right	5.5	2.4	3.1	67.1	34.9	32.2	1.08	79	18.7	25.3	215	4.5	108	378	24.4	56.65	1.29	G/G	C/C	C/C
187	0	2	51	SCLC		PR	33	642	chemotherapy+targeted therapy	No	No	right	4.3	1.7	2.6	73.1	43.2	29.9	1.44	76	14.8	24.5		5.2	49	194	28.2	109.75	0.74	A/A	T/T	T/T
188	0	1	55	LUSC		PR	26	1290	chemotherapy	No	No	left	11.1	3.2	7.9	75.9	48.1	27.8	1.73	60	17.5	22.1	196	5.4	109	398	26.3	53.2	1.36	G/A	T/T	T/T
189	1	1	56	SCLC		SD	14	411	chemotherapy+targeted therapy	Yes	No	right	7.2	2.2	5	69.9	38.3	31.6	1.21	107	21	45.8	1653	9.5	123	609	24.2	42.88	1.63	A/A	C/C	T/T
190	1	1	60	SCLC		SD	26	404	chemotherapy	Yes	Yes	right	3	1.3	1.7	74	38.6	35.4	1.09	57	18.2	18.9	173	9	77	332	22.4	69.22	1.09	A/A	C/T	T/T
191	1	1	69	LUAD		PD	18	560	targeted therapy+chemotherapy	Yes	Yes	left	4.3	2.6	1.7	85	40.1	44.9	0.89	200	22.2	19.8		6.7	72	514	22.9	51.83	1.39	G/G	C/C	T/C
192	1	1	54	LUAD	Poorly	SD	22	90	targeted therapy+chemotherapy	No	No	right	5.1	2.6	2.5	77.4	44.3	33.1	1.34	62	25.9	26.5	258	2.8	41	290	21.7	78.57	0.98	G/G	C/C	T/C
193	0	2	46	LUAD	Moderately	SD	33	2076	chemotherapy	No	No	right	5.2	1.8	3.4	76.8	45	31.8	1.42	46	11.3	18	189	2.8	53	244	24.8	108.01	0.75	A/A	C/C	T/C
194	1	1	75	LUSC		SD	12	365	chemotherapy+targeted therapy	No	No	left	9.1	4.5	4.6	76.4	38.5	37.9	1.02	72	14.4	18.8	176	6.1	71	304	24.5	80.52	0.96	G/A	C/C	T/C
195	0	2	54	LUAD	High	PD	5	438		No	No	right	9.5	4.1	5.4	79.5	46.2	33.3	1.39	80	14.5	20.6	161	4	50	282	27.8	119.28	0.69	A/A	C/T	T/C
196	1	1	37	LUAD	High	PR	22	1053	chemotherapy	No	No	right	24.2	7.4	16.8	80.8	47.5	33.3	1.43	131	7.1	16.1	259	5.3	90	520	26.1	69.15	1.091	G/G	C/C	C/C
197	0	1	74	LUAD	High	PD	20	813	targeted therapy+chemotherapy	Yes	No	right	4.1	1.2	2.9	77.3	37.2	40.1	0.93	126	33.9	34.9	268	6.9	95	403	27.9	38.93	1.768	A/A	T/T	T/T
198	1	2	64	LUAD		SD	253	2065	targeted therapy+chemotherapy	No	No	left	6.1	2.4	3.7	80.3	43.6	36.7	1.19	70	10.8	23.5	279	4.7	82	292	24.5	50.96	1.41	G/G	C/C	T/C
199	0	1	56	LUAD		SD	23	739	targeted therapy	Yes	No	right	3.7	1.9	1.8	67.6	37.3	30.3	1.23	107	17.3	17.5		6.3	85	397	23.7	59.95	1.23	A/A	C/C	T/C
200	0	1	69	LUAD	Poorly	SD	23	460	targeted therapy+chemotherapy	Yes	No	right	20.5	11.5	9	69.4	40.3	29.1	1.38	144	99.4	51.2	244	3.1	66	235	27.2	57.71	1.27	G/G	C/C	T/C
201	1	1	54	LUAD	Poorly	SD	18	1014	targeted therapy+chemotherapy	Yes	Yes	right	6.7	4.2	2.5	70.2	35.2	35	1.01	281	14.4	46.5	608	19.5	179	872	21.4	18.33	3.33	G/G	C/C	C/C
202	0	1	68	SCLC		PR	23	914	targeted therapy+chemotherapy+中药	Yes	No	left	8	3.5	4.5	79.5	43.3	36.2	1.2	80	7.1	12.7	161	9.8	76	277	24.5	69.22	1.09	G/G	C/C	T/C
203	0	2	51	LUSC		SD	33	3892	targeted therapy+chemotherapy	No	No	left	6.3	3	3.3	72.2	43.2	29	1.49	85	14.4	26.8	229	4.1	53	226	24.4	86.95	0.9	G/G	C/C	C/C
204	0	1	58	LUSC	Moderately	SD	44	467	targeted therapy+chemotherapy	Yes	Yes	right	5	2.7	2.3	75.5	36.9	38.6	0.96	97	31	30.4	250	7.3	59	464	27.7	56.13	1.3	G/A	C/T	T/C
205	1	1	58	LUAD	Poorly	SD	9	330		No	No	right	5.1	2.4	2.7	71.9	41.1	30.8	1.33	137	20.4	24.2	187	6.1	61	255	27.6	74.91	1.02	G/A	C/C	T/C
206	1	2	59	LUAD	High	PD	25	240	targeted therapy+chemotherapy	No	No	right	4.5	2.8	1.7	71.6	38.9	32.7	1.19	98	7.3	16	362	6.1	43	284	26.4	84.7	0.92	G/A	C/T	T/C
207	0	2	48	LUAD	High	SD		429		Yes	No	right	9.2	4.6	4.6	59.1	38.2	20.9	1.83	51	6.6	9.5		4.2	47	339	25.2	104.68	0.77	A/A	C/C	T/T
208	1	1	69	SCLC		SD	50	112	chemotherapy	Yes	Yes	left	7.8	4.9	2.9	74.5	31.1	43.4	0.72	58	6.5	34.4	1505	3.9	52	226	25.6	69.15	1.091	G/A	C/T	T/C
209	0	1	57	LUAD	Moderately	SD	30	1194	targeted therapy+chemotherapy	Yes	Yes	right	6.8	3	3.8	66	37.7	28.3	1.33	66	22.2	19.1		4.9	65	382	25.1	86.95	0.9	G/A	C/T	T/C
210	1	1	52	LUAD	Poorly	SD	27	150	targeted therapy+chemotherapy	Yes	No	right	7.1	2.8	4.3	70.7	38.6	32.1	1.2	176	67.4	29.6	338	5.6	69	367	26.6	95.74	0.83	G/A	C/C	C/C
211	0	2	74	LUAD		SD	62	405	targeted therapy+chemotherapy	No	No	right	8	3.3	4.7	69.1	43.3	25.8	1.68	33	14.2	19.4	228	4.7	72	296	25.1	58.81	1.25	G/A	C/T	T/T
212	1	2	71	LUAD	Moderately	SD	10	898	targeted therapy+chemotherapy	No	No	right	4.9	2	2.9	75.4	44.1	31.3	1.41	69	14.6	22.7	195	7.7	102	116	19.7	45.18	1.56	A/A	C/C	T/C
213	0	2	49	LUSC		PD	9	1711	targeted therapy+chemotherapy	No	No	right	3.9	1.7	2.2	77	33.5	43.5	0.77	81	5.5	18.8	171	3.5	54	193	30.1	75.8	1.01	G/A	C/C	C/C
214	0	1	60	LUSC		PD	33	600	chemotherapy+targeted therapy	No	No	right	4.2	2.1	2.1	71.3	40.4	30.9	1.31	97	10.8	15.9	153	3.9	66	346	21.7	90.52	0.87	G/G	C/C	T/C
215	0	1	72	SCLC		SD	17	551	targeted therapy+chemotherapy	Yes	Yes	right	13.7	7.1	6.6	66.8	38.5	28.3	1.36	274	81.3	26.5	222	9.2	107	195	25	55.62	1.31	G/A	C/T	T/C
216	0	2	49	LUAD		PR	39	1435	targeted therapy+chemotherapy+targeted therapy	No	No	left	2.6	1.7	0.9	76.6	44.5	32.1	1.39	112	14.5	21.2	223	5.2	59	266	26.4	98.56	0.81	G/G	C/C	T/C
217	0	1	61	LUSC	Moderately	SD	63	1660		Yes	No	left	23.1	9.9	13.2	80.5	40.9	39.6	1.03	91	310.1	278.1	332	4.3	81	421	22.8	63.63	1.17	G/A	C/C	T/C
218	1	1	56	SCLC		SD	23	956	targeted therapy+chemotherapy+targeted therapy	Yes	Yes	left	7.9	3	4.9	70	42.3	27.7	1.53	73	21.6	20.7	239	4.4	71	358	22.2	70.77	1.07	A/A	C/T	T/C
219	0	2	61	LUAD	Poorly	SD	90	517	targeted therapy	No	No	right	6.4	3	3.4	77.5	40.5	37	1.09	198	12.5	16.7	159	5.6	67	376	22.2	57.71	1.27	G/A	C/T	T/C
220	0	1	59	LUAD	Moderately	PR	136	584	targeted therapy+chemotherapy	No	No	right	3	1.4	1.6	69.3	41.6	27.7	1.5	67	24	23.8	124	8.1	94	297	29.9	57.02	1.283	G/G	C/C	T/C
221	1	1	60	LUAD	Poorly	SD	22	284	targeted therapy+chemotherapy	Yes	Yes	right	5.4	2.1	3.3	72.3	35.2	37.1	0.95	101	11.7	13.6	173	3.8	51	251	24.2	76.7	1	G/A	C/C	T/C
222	1	1	57	LUAD	High	SD	87	248	targeted therapy	Yes	Yes	right	4.2	3.1	1.1	66.5	31	35.5	0.87	192	55.2	41.3	246	9.4	88	331	23.2	36.42	1.87	A/A	T/T	T/T
223	0	2	37	LUAD	Poorly	PR	26	807	chemotherapy	No	No	right	10.9	3.9	7	80	47	33	1.42	53	10.7	17.5	219	3.8	59	290	23.3	89.3	0.88	G/A	C/T	T/C
224	0	2	58	LUSC	Moderately	SD	28	548	chemotherapy	No	No	right	1.7	0.9	0.8	72.4	41.3	31.1	1.33	52	10.4	20.4	185	6	66	197	26	89.42	0.879	G/G	C/C	T/C
225	1	1	70	SCLC		SD	9	503	targeted therapy+chemotherapy	Yes	Yes	right	4.6	2.9	1.7	65.5	37.6	27.9	1.35	82	20.7	20.1	174	10	80	424	21.6	68.48	1.1	A/A	C/T	T/C
226	1	1	63	LUAD	Poorly	PR	309	609	chemotherapy	No	No	left	5.4	3.4	2	65.7	33.6	32.1	1.05	145	37.3	23.3	381	3.4	51	255	21.1	89.3	0.88	G/A	C/C	C/C
227	1	1	66	LUSC		PD	22	152	targeted therapy+chemotherapy	No	No	right	3.7	1.7	2	81.8	39.9	41.9	0.95	85	16.5	20.1	231	7.8	84	284	21.9	59.38	1.24	G/G	C/C	T/C
228	0	1	63	SCLC		SD	17	539	targeted therapy+chemotherapy	Yes	No	left	2.9	2.3	0.6	71	36.9	34.1	1.08	116	7.7	10.6	123	5.6	49	203	25.2	77.62	0.99	A/A	T/T	T/T
229	1	1	71	LUSC	Poorly	SD	14	542	targeted therapy+chemotherapy+targeted therapy	Yes	Yes	left	4.4	2.3	2.1	74	32.3	41.7	0.77	114	24.9	27.5	217	4.3	66	375	21.7	67.74	1.11	A/A	C/C	C/C
230	1	2	53	LUAD		SD	60	1472	targeted therapy	No	No	right	4.9	2.4	2.5	79.4	37.4	42	0.89	88	13.8	20.9	232	3.1	48	207	29.2	98.56	0.81	G/A	C/T	T/C
231	0	2	52	LUAD	High	PR	12	366	targeted therapy+chemotherapy	No	No	left	5.3	1.4	3.9	66.4	36.8	29.6	1.24	89	22.2	22.5	153	5.1	58	286	20.6	69.99	1.08	G/G	C/C	T/C
232	1	2	74	LUAD	Moderately	PD	27	806	targeted therapy	No	No	right	5.2	2.6	2.6	74.7	43.2	31.5	1.37	76	20.3	21.7	153	6.2	48	301	27.3	82.56	0.94	A/A	T/T	T/T
233	1	1	66	LUAD		SD	3	16	targeted therapy+chemotherapy	Yes	No	right	11.3	5.9	5.4	66.9	37.8	29.1	1.3	108	17.5	24.5	265	8.1	68	267	22.9	56.65	1.29	A/A	C/C	T/C
234	1	2	59	LUSC	Moderately	PR	7	286	targeted therapy+chemotherapy	No	No	right	8.8	2.9	5.9	84	37	47	0.79	154	22.1	25.2	214	6	62	387	22.8	63.63	1.17	G/A	C/T	T/C
235	0	2	66	LUAD	High	PR	145	1163	targeted therapy	No	No	right	11.1	3.7	7.4	72.9	37.1	35.8	1.04	118	18.3	27.6	307	2.9	73	445	27.1	75.8	1.01	G/G	C/C	C/C
236	0	1	56	LUAD		SD	156	1148	targeted therapy	No	No	right	10.7	4.5	6.2	65.5	41.9	23.6	1.78	73	26.5	30.1	203	5.1	89	501	23.8	82.56	0.94	G/A	C/C	T/T
237	1	1	70	LUSC		SD	30	123	targeted therapy+chemotherapy	No	No	left	6.9	4.2	2.7	66.9	31	35.9	0.86	62	12.8	22.4	188	6.1	82	295	25.5	48.89	1.46	G/A	C/C	T/C
238	1	1	71	LUSC	Moderately	SD	45	143	targeted therapy+chemotherapy	Yes	Yes	left	3	1.5	1.5	58.4	35.2	23.2	1.52	64	12.6	13.5	213	8.2	65	362	23.6	53.2	1.36	G/G	C/C	T/C
239	0	1	61	LUAD	Poorly	PD	30	1911	chemotherapy+targeted therapy	No	No	right	6.8	3.6	3.2	58.4	31.9	26.5	1.2	83	4.2	10.7	199	5.7	47	230	28.4	94.39	0.84	G/A	C/C	C/C
240	1	1	59	SCLC		SD	8	571	targeted therapy+chemotherapy	Yes	Yes	left	4.5	2.7	1.8	78.7	42.1	36.6	1.15	140	17.7	18.5	193	5.5	104	361	19.9	38.11	1.8	G/G	C/C	T/C
241	0	2	55	LUAD	Moderately	PR	51	563	targeted therapy	No	No	both	4.9	2	2.9	72.7	41.6	31.1	1.34	108	23.1	24.5	212	4.3	58	274	23.7	94.39	0.84	G/G	C/C	C/C
242	1	1	63	LUSC	Poorly	SD	25	260	chemotherapy+targeted therapy	Yes	No	right	3.3	1.9	1.4	63.9	37	26.9	1.38	88	8.7	14	186	6.1	80	375	23	52.28	1.38	G/G	C/T	T/T
243	1	2	53	LUSC	Poorly	SD	25	1261	targeted therapy+chemotherapy	No	No	left	4.5	3.1	1.4	70.1	37.1	33	1.12	115	30.2	37.6	288	3.8	74	140	23.4	82.56	0.94	G/A	C/C	C/C
244	0	1	73	LUAD	Poorly	PR	35	455	targeted therapy+chemotherapy+targeted therapy	Yes	Yes	both	8.2	6	2.2	59.8	26.1	33.7	0.77	117	198.9	67.3	373	6.8	82	492	22.3	42.88	1.63	G/A	C/C	C/C
245	0	1	43	LUAD	Moderately	PR	158	581	targeted therapy	Yes	Yes	left	6.5	3.1	3.4	64.4	35.5	28.9	1.23	59	29.7	34.9		1.7	67	386	27.7	64.28	1.16	G/A	C/T	T/C
246	1	1	72	LUSC	High	SD	14	780	targeted therapy+chemotherapy+targeted therapy	Yes	No	left	4.4	2.4	2	76.4	35.1	41.3	0.85	80	8.3	14.7	235	3.6	58	322	26.3	67.02	1.12	A/A	T/T	T/T
247	1	2	64	LUAD	Moderately	SD	28	806	targeted therapy+chemotherapy	No	No	left	8.8	3.1	5.7	63.5	40.9	22.6	1.81	45	12	22.8	174	3.6	56	211	24.8	89.3	0.88	G/A	C/C	T/C
248	1	1	58	LUAD	Moderately	SD	33	2330	targeted therapy+chemotherapy	Yes	Yes	right	5.8	2.8	3	75.6	43.7	31.9	1.37	65	51.3	27.3	161	5.4	84	403	26.2	64.28	1.16	A/A	C/T	T/C
249	1	2	68	SCLC		PR	10	92	chemotherapy+targeted therapy	No	No	right	5.6	2.4	3.2	69.1	39.6	29.5	1.34	73	13.6	22.8	260	4.3	50	195	24.9	83.62	0.93	G/G	C/C	T/C
250	0	1	57	LUSC	Moderately	PD	13	1268	targeted therapy+chemotherapy+targeted therapy	No	No	right	8.2	2.8	5.4	86.2	42.9	43.3	0.99	84	18.7	37.1		3.6	71	387	28.3	74.05	1.03	G/A	C/C	T/C
251	0	2	66	LUAD	Poorly	SD	50	415		No	No		7.8	2.7	5.1	78	44	34	1.29	80	15.5	17.9	175	4.3	73	359	27.6	57.55	1.273	G/G	C/C	C/C
252	1	2	55	LUAD	Poorly	SD	10	1385		No	No	right	8.1	4.6	3.5	74.6	37	37.6	0.98	107	53.2	29.1	153	6.3	84	430	24	47.72	1.49	G/A	C/C	C/C
253	0	1	64	LUSC		PR	21	1471	targeted therapy+chemotherapy+targeted therapy	Yes	No	right	3.3	2.4	0.9	77.9	42	35.9	1.17	63	16.6	23	204	6.8	62	255	20.5	69.22	1.09	G/G	C/T	T/T
254	1	1	64	LUAD	Poorly	SD	15	39		No	No	right	3.5	2.3	1.2	66.1	28.9	37.2	0.78	317	46.9	58.9	642	9.4	92	271	20.3	32.27	2.07	G/A	C/T	T/C
255	0	1	65	LUSC	Moderately	PD	28	811	targeted therapy+chemotherapy	Yes	Yes	left	13.7	5.1	8.6	70.3	36.1	34.2	1.06	80	12.1	20.8	169	3.1	66	260	19.5	89.3	0.88	G/G	C/T	T/C
256	0	2	71	LUAD		SD	210	1072		No	No	left	7.2	3	4.2	71.1	43.1	28	1.54	55	11.2	14.9	188	4.6	58	226	28.8	83.62	0.93	A/A	C/C	T/C
257	1	1	52	LUSC	Poorly	SD	60	402	targeted therapy+chemotherapy	Yes	No	right	5.6	4.8	0.8	61.7	23	38.7	0.59	158	42.3	72.5	558	14.1	93	597	14.8	31.19	2.13	A/A	T/T	T/T
258	0	1	81	LUAD	Poorly	SD	17	910	targeted therapy+chemotherapy	Yes	Yes	right	14.7	5.2	9.5	70.3	40.2	30.1	1.34	94	15.4	17.1	185	6.1	77	325	25.8	62.36	1.19	G/A	C/C	T/C
259	1	1	65	LUSC	Poorly	SD	8	217	targeted therapy+targeted therapy	Yes	No	both	9.4	3.9	5.5	77.2	36.5	40.7	0.9	93	2.4	14.4	242	3.8	73	240	25.6	62.36	1.19	G/A	C/C	T/T
260	1	1	64	LUSC		PD	26	919	chemotherapy+targeted therapy	Yes	Yes	left	5.1	3.6	1.5	74.2	38.8	35.4	1.1	117	12.8	15.7	225	3.5	55	275	22	66.32	1.13	G/A	C/C	C/C
261	0	2	58	LUAD	High	SD	395	1010		No	No	left	5.4	2.9	2.5	72.5	43.5	29	1.5	66	21.3	21.8	174	5.3	60	221	26	89.3	0.88	G/G	C/C	T/C
262	0	1	52	LUAD	High	SD	4	418	放疗	No	Yes	right	6.9	3.2	3.7	70.4	40	30.4	1.32	73	13.2	15.9	194	3.6	70	381	20.8	78.57	0.98	G/A	T/T	T/T
263	0	1	61	LUAD	Moderately	PD	300	715	targeted therapy+chemotherapy	Yes	Yes	right	7.1	3	4.1	68.4	36.9	31.5	1.17	68	19.3	22.9	248	6.1	121	524	22.4	51.66	1.394	G/A	C/T	T/C
264	1	2	64	SCLC	Poorly	SD	31	970	chemotherapy+targeted therapy	Yes	Yes	left	6.7	2.7	4	72.1	42.1	30	1.4	73	17.8	19.5	190	6.6	66	259	28.4	69.99	1.08	G/G	C/C	T/C
265	1	2	60	LUAD	High	PR	28	350	targeted therapy+chemotherapy	No	No	right	1.8	1.3	0.5	78.2	40.3	37.9	1.06	90	24.8	20.8		4.1	65	330	22	82.56	0.94	A/A	C/C	C/C
266	1	2	46	LUAD	Poorly	SD	60	365	targeted therapy	No	No	left	15.2	6	9.2	72.8	43.6	29.2	1.49	137	27.7	36.4	251	5.6	89	355	27.5	91.78	0.86	G/G	C/C	T/T
267	1	2	64	LUAD	Moderately	PD	60	645	targeted therapy+chemotherapy	No	No	right	4.7	2	2.7	78.9	40.8	38.1	1.07	113	7.1	25.1		10	123	454	24.9	50.11	1.43	G/A	C/T	T/C
268	0	1	60	LUAD	Moderately	PD	184	1275	targeted therapy+chemotherapy	Yes	No	right	10.4	3.9	6.5	73.4	42.8	30.6	1.4	115	14.9	11.5	205	4.2	64	258	23.5	77.62	0.99	G/A	C/C	C/C
269	0	1	65	LUSC	Moderately	SD	605	1985	chemotherapy	Yes	Yes	right	8.7	3.8	4.9	70.8	37.8	33	1.15	102	19.6	19.4	151	3	69	331	27.3	78.57	0.98	A/A	C/C	T/C
270	1	1	58	SCLC		SD	39	396	targeted therapy+chemotherapy+targeted therapy	Yes	Yes	right	9.1	3.2	5.9	73.8	40.4	33.4	1.21	147	43.1	43	321	5.7	72	393	23.7	100.03	0.8	G/G	C/T	T/C
271	1	1	67	LUAD	Poorly	PR	19	800	targeted therapy+chemotherapy	No	No	both	7.8	2.6	5.2	71.1	39.4	31.7	1.24	106	13.6	19.3	166	4.3	54	246	23	89.3	0.88	G/G	C/C	C/C
272	0	1	63	SCLC		SD	28	805	targeted therapy+chemotherapy+targeted therapy	Yes	No	right	5	2.6	2.4	76.2	46.1	30.1	1.53	88	40.3	25.3	181	4.5	86	411	21.1	67.74	1.11	A/A	C/T	T/C
273	1	2	68	LUAD		SD	262	330		No	No	left	9.3	4.6	4.7	63.4	34	29.4	1.16	119	11.5	20.9	306	3.6	33	102	25.5	106.32	0.76	G/A	C/C	T/C
274	1	1	68	SCLC		SD	88	1003	chemotherapy	No	No	right	4.5	2.7	1.8	69.9	38.5	31.4	1.23	76	10.4	19.4	200	3.8	73	350	26.1	67.74	1.11	G/A	C/T	T/C
275	1	2	68	SCLC		SD	25	563	chemotherapy+targeted therapy	No	No	right	10.3	3.2	7.1	75.2	45.3	29.9	1.52	79	12.3	15.6	161	4.8	60	211	25.9	88.11	0.89	A/A	T/T	T/T
276	1	1	65	LUSC		SD	79	256	targeted therapy+chemotherapy	Yes	Yes	left	4.3	2.1	2.2	71.5	32.9	38.6	0.85	99	12.8	14.9	170	9.5	67	484	24.7	58.26	1.26	G/A	C/T	T/C
277	1	1	74	SCLC		SD	86	150	targeted therapy+chemotherapy	No	No	right	5.9	3.2	2.7	76.8	29.8	47	0.63	100	7.4	13.7	388	6.4	71	255	23.5	54.63	1.33	A/A	T/T	T/T
278	1	1	60	LUAD	Poorly	PR	66	1175	targeted therapy	No	No	right	6.2	2.7	3.5	82.9	42.5	40.4	1.05	86	10.9	12.2	258	5.5	90	236	24.3	66.32	1.13	G/A	C/T	T/C
279	0	1	71	LUAD	Poorly	PR	26	796	targeted therapy+chemotherapy	Yes	Yes	right	7	2.1	4.9	72.6	40.7	31.9	1.28	61	17.3	23	236	3.5	85	345	20.3	66.32	1.13	G/A	C/T	T/C
280	1	1	60	LUAD	Poorly	PD	28	2190	chemotherapy	No	No	right	9.5	3.4	6.1	72.2	42.3	29.9	1.41	101	35.2	24.4	176	3.3	70	341	26.2	97.13	0.82	G/A	C/T	T/T
281	1	1	58	LUAD	Poorly	SD	8	1073	targeted therapy+chemotherapy	Yes	Yes	left	3.4	1.9	1.5	59.3	33.2	26.1	1.27	67	58.8	41.8	174	4.6	83	319	20.2	56.65	1.29	G/A	C/C	C/C
282	1	1	74	LUAD	Moderately	PR	30	260	chemotherapy	Yes	Yes	right	5.7	2.6	3.1	69.8	38.9	30.9	1.26	81	13.3	13.8	174	8.2	76	419	22.4	72.37	1.05	G/A	C/T	T/C
283	1	1	72	LUSC	Moderately	SD	9	153	targeted therapy+chemotherapy	Yes	No	left	4.1	2.1	2	70.3	35.6	34.7	1.03	81	15.2	22.3	281	6.5	54	307	23.2	80.52	0.96	A/A	T/T	T/T
284	0	1	69	LUSC	Poorly	PR	198	1900	targeted therapy+chemotherapy	No	No	both	7.2	2.7	4.5	72.4	44.6	27.8	1.6	94	35.3	33	273	5.7	102	344	26.5	61.74	1.2	G/A	C/T	T/T
285	0	2	33	LUSC	Poorly	SD	1867	2140	targeted therapy+chemotherapy	No	No	right	3.2	2.4	0.8	68.4	44.2	24.2	1.83	68	22.3	22.3	180	4.7	57	403	24.7	112.09	0.727	A/A	T/T	T/T
286	0	1	65	SCLC		SD	83	3565	chemotherapy	Yes	No	right	4.2	1.9	2.3	74.2	45.5	28.7	1.59	82	9.1	18.6	162	5.5	79	414	28.3	55.47	1.313	G/A	C/C	T/C
287	1	2	61	LUAD	Poorly	SD	241	1854	targeted therapy	No	No	left	4.2	1.9	2.3	70.6	38.9	31.7	1.23	67	22.1	24	636	6	77	259	28.5	75.8	1.01	G/G	C/C	T/T
288	1	1	55	LUAD	Poorly	PR	30	982	targeted therapy+chemotherapy	Yes	No	left	4.8	2	2.8	65.1	40.9	24.2	1.69	76	10.5	17.8	204	5.5	71	302	24.7	67.74	1.11	A/A	C/C	C/C
289	0	1	54	LUAD	Moderately	SD	60	408	targeted therapy	Yes	Yes	right	11.4	4.2	7.2	82.6	46.9	35.7	1.31	76	36.9	28.4	181	4	103	657	26	51.39	1.4	G/A	C/C	T/C
290	0	1	68	LUSC		PD	20	413	chemotherapy	Yes	No	left	5.2	2.2	3	69.6	44.6	25	1.78	94	18.7	20.8	172	5.7	89	333	29.4	62.99	1.18	G/A	C/C	T/C
291	0	1	60	LUAD	Poorly	PR	27	446	targeted therapy	No	No	left	3.7	1.7	2	76.5	41.3	35.2	1.17	93	9	15.8	158	4.9	94	379	26.3	63.63	1.17	G/G	C/T	T/C
292	1	1	68	LUAD	Moderately	SD	102	1985	chemotherapy	Yes	Yes	left	3.7	1.8	1.9	85.3	45.4	39.9	1.14	82	7.9	16.7	191	8.3	107	521	24.6	49.7	1.44	G/A	C/C	T/C
293	0	1	64	SCLC		SD	43	407	chemotherapy+targeted therapy	Yes	No	right	6.5	3.6	2.9	57.3	31.3	26	1.2	387	157.6	120.1	2867	7.5	87	479	20.7	53.2	1.36	G/A	T/T	T/T
294	0	2	40	LUAD	Poorly	PR	20	407	targeted therapy+chemotherapy	No	No	right	7.7	3.8	3.9	84.7	44.3	40.4	1.1	109	9.8	17.1	389	2.8	48	354	25.5	125.76	0.66	A/A	C/C	T/C
295	0	2	71	LUAD	Moderately	PR	199	1545	targeted therapy	No	No	right	8.7	3.2	5.5	61.7	36.5	25.2	1.45	164	12.3	38.4	1042	2.5	58	96	27.5	101.54	0.79	A/A	C/T	T/T
296	0	2	70	LUAD	Poorly	PR	512	880	targeted therapy+chemotherapy	No	No	right	3.1	1.3	1.8	76.6	42.4	34.2	1.24	65	13.9	18.2	190	5	69	343	26.2	90.52	0.87	G/G	C/C	T/C
297	1	2	72	LUAD	Poorly	PD	139	898	targeted therapy	No	No	right	6.8	2.5	4.3	74.9	43.6	31.3	1.39	65	10	16.5	236	9.2	74	358	22.5	67.74	1.11	G/A	C/C	C/C
298	0	1	71	SCLC		PR	8	456	targeted therapy+chemotherapy	Yes	Yes	right	3.9	1.9	2	73	38.6	34.4	1.12	85	15.4	31.5	177	5.4	47	298	28.3	80.52	0.96	G/A	C/C	C/C
299	0	2	57	LUAD		SD	83	673	targeted therapy+chemotherapy	No	No	left	22.7	13.6	9.1	68.6	40.6	28	1.45	80	232.6	164.1	216	5.5	63	197	26.9	73.2	1.04	A/A	C/T	T/T
300	1	1	53	LUSC	Moderately	SD	30	455	chemotherapy+targeted therapy	Yes	Yes	left	10.1	3.6	6.5	72.3	40.4	31.9	1.27	87	17.3	13.6	166	4.4	120	527	24.3	54.63	1.33	G/A	C/C	C/C
PS:lung adenocarcinoma (LUAD), lung squamous carcinoma (LUSC) and small cell lung cancer (SCLC) OS, overall survival; PR, partial response; SD, stable disease; PD, progressive disease
ALB	Albumin
A/G	Albumin-to-globulin ratio
ALP	Alkaline phosphatase
ALT	Alanine amiotransferase
AST	Aspartate aminotransferase
BUN	Blood urea nitrogen
Cr	Creatinine
Cys-C	Cystatin C
DBIL	Direct bilirubin
GLO	Globulin
GFR	Glomerular filtration rate
IBIL	Indirect bilirubin
LDH	Lactic dehydrogenase
TBIL	Total bilirubin
TP	Total protein
TCO2	Total carbon dioxide content
UA	Uric acid

## Sheet: Healthy Controls
Sample	Gender	Age	T-BIL	D-BIL	I-BIL	TP	ALB	GLO	A/G	ALP	ALT	AST	LDH	BUN	Cr	UA	TCO2	GRF	Cys-c	rs2227983	rs2293347	rs884225
1	2	65	18.9	5.7	13.2	70	44.3	25.7	1.72	60	23.6	25.3	159	5.2	65	336	26.3	104.68	0.77	GA	CT	TC
2	2	59	6.4	2.7	3.7	76.7	46.8	29.9	1.57	62	18.4	15.2	174	3.8	50	166	30.8	111.54	0.73	GG	CT	TT
3	2	34	11.9	4.5	7.4	78.9	47.4	31.5	1.5	39	9.4	13	154	3.2	69	213	23.5	108.01	0.75	AA	CC	TT
4	1	83	14.8	5.4	9.4	77.9	47.6	30.3	1.57	81	21.3	23.1	168	4.3	74	419	30.1	61.13	1.21	GG	CC	CC
5	1	75	10.3	3.6	6.7	76.3	46	30.3	1.52	64	19.3	21.5	185	4.9	90	460	27.1	74.05	1.03	GA	CT	TT
6	1	74	15.4	5.4	10	73.4	45.2	28.2	1.6	63	25.2	24	341	5.5	73	546	23	74.05	1.03	GA	CT	TC
7	1	62	20.7	7	13.7	74.3	47.4	26.9	1.76	37	18	15.1	160	3.8	80	460	25.4	104.68	0.77	GG	CT	TC
8	1	60	20.5	6.1	14.4	74.1	45	29.1	1.55	65	17.2	16.2	154	3.4	88	433	24.8	75.8	1.01	GG	CC	CC
9	1	65	8.2	2.7	5.5	69.5	42.7	26.8	1.59	81	28.9	22.4	158	5.9	85	409	26.2	94.39	0.84	GG	CC	TC
10	1	67	14.7	4.5	10.2	78.3	46.8	31.5	1.49	62	18.3	22.3	151	6.2	83	454	26.6	71.56	1.06	GG	CT	TC
11	1	51	20.4	5.4	15	72.9	46.6	26.3	1.77	61	10.5	14.3	153	4	86	485	26.4	67.02	1.12	GG	CC	CC
12	1	52	14.8	5.5	9.3	75.7	44.2	31.5	1.4	68	40.3	28.2	187	5.5	73	364	25	117.25	0.7	GA	CT	TC
13	2	64	14.5	4.7	9.8	79.7	50.4	29.3	1.72	63	12.7	18.4	158	4.1	68	253	29.6	109.75	0.74	AA	CT	TC
14	1	46	12.8	3.9	8.9	70.9	50.8	20.1	2.53	43	14.4	17.7	166	6.1	98	478	24.6	106.32	0.76	GA	CC	TC
15	2	61	6.2	2.2	4	73.2	44.2	29	1.52	62	11.9	14.5	151	7.1	74	295	23.2	71.56	1.06	AA	TT	TT
16	1	58	11.9	4.1	7.8	76.4	46.3	30.1	1.54	108	30.1	25.2	162	4.6	85	458	25.2	70.77	1.07	AA	CT	TT
17	2	61	14.4	4.6	9.8	75.9	46.4	29.5	1.57	37	13.8	18.8	208	6.2	70	254	28.6	108.01	0.75	GA	CC	CC
18	1	66	11.1	5.4	5.7	77.5	47.4	30.1	1.57	80	23.9	22.8	123	4.9	89	491	23.6	68.48	1.1	GA	CC	TC
19	1	65	11.5	4	7.5	74.8	45.5	29.3	1.55	51	10.9	17.4	131	6.6	84	452	23.5	77.62	0.99	GA	CT	TC
20	1	69	17.9	6	11.9	74.7	48	26.7	1.8	51	9.9	13.8	168	6.4	79	306	23.2	76.7	1	GA	CT	TT
21	2	67	9.6	3.7	5.9	75.3	47.1	28.2	1.67	95	14.2	22.2	202	5.1	62	241	23.8	90.52	0.87	GG	CC	TC
22	2	77	5.6	2.7	2.9	69.8	40.4	29.4	1.37	66	22.3	23.4	187	4	61	408	24.1	109.75	0.74	AA	CT	TC
23	2	59	5.6	2.7	2.9	84.8	48	36.8	1.3	53	23.3	22.8	176	6.3	104	515	26.2	64.95	1.15	AA	CT	TC
24	2	68	38	9.9	28.1	73.8	46.2	27.6	1.67	91	9.8	14.8	171	2.7	53	318	24	75.8	1.01	GA	CT	TC
25	2	64	10.2	3.9	6.3	72.5	44.6	27.9	1.6	80	14.6	14.6	114	4.5	58	250	23.9	93.07	0.85	GG	CC	TC
26	2	61	18	5.6	12.4	72.4	45	27.4	1.64	56	24.9	31.7	215	5.9	56	224	23.3	93.07	1.19	GA	CT	TC
27	1	46	10.1	4	6.1	76.2	45.1	31.1	1.45	89	116.8	66.4	196	4.7	92	347	23.5	73.2	1.04	GA	CC	CC
28	1	68	13.8	5.7	8.1	76.5	44.1	32.4	1.36	85	36	30.5	154	7.1	90	443	23	58.81	1.25	GA	TT	TT
29	1	61	8.4	3.2	5.2	76.5	46.4	30.1	1.54	68	27.6	25	157	7.2	84	261	26.5	63.63	1.17	AA	CT	TC
30	1	71	26.6	9.1	17.5	73.4	49	24.4	2.01	55	19.6	19.7	176	8.4	112	414	21.9	55.12	1.32	AA	CT	TC
31	1	59	16.4	5.5	10.9	77.4	49.1	28.3	1.73	66	19.1	20.9	162	4.4	105	276	25	85.81	0.91	AA	CT	TT
32	1	53	10.2	4.2	6	72.3	43.4	28.9	1.5	64	13.5	20.3	298	4.4	91	344	25.6	61.74	1.2	AA	CT	TT
33	1	37	6.5	2.8	3.7	74.4	46	28.4	1.62	103	53.6	28.6	186	4.7	77	462	23.5	83.62	0.93	GA	TT	TT
34	1	59	12.5	5.4	7.1	75	45.2	29.8	1.52	69	36.2	29.2	190	4.7	79	412	25.5	83.62	0.93	GA	CT	TC
35	1	67	7.5	2.9	4.6	74.5	46.2	28.3	1.63	53	12.4	16.2	243	6	100	477	23.2	52.73	1.37	GA	CC	CC
36	2	58	5.5	1.8	3.7	79.5	44.2	35.3	1.25	97	25.7	30	198	3.6	67	238	26.2	79.53	0.97	GG	CC	CC
37	1	45	14.5	4.8	9.7	80.6	47.6	33	1.44	104	34.1	18.9	168	4.2	99	614	23.9	68.48	1.1	GA	CC	TC
38	1	56	11.7	3.9	7.8	75.8	47.2	28.6	1.65	75	20.9	16.1	184	5.6	78	321	27.7	90.52	0.87	GA	CC	TC
39	1	57	14.2	4.8	9.4	72.5	45.4	27.1	1.68	54	18.3	13.8	159	4	88	374	25.7	64.28	1.16	AA	CT	TC
40	2	65	11.9	4.9	7	76.1	44.8	31.3	1.43	75	124.4	83.7	259	2.6	64	335	25	97.13	0.82	AA	CC	CC
41	1	57	9.6	3.5	6.1	72.2	44.7	27.5	1.63	82	33.8	20.2	151	4.9	84	421	24	85.81	0.91	GA	CT	TT
42	2	69	11.7	4.1	7.6	72.3	44.1	28.2	1.56	144	12.8	13.6	148	7	53	280	26.7	100.03	0.8	GG	CT	TC
43	2	76	10	3.8	6.2	71.7	44.6	27.1	1.65	58	9.5	12	202	6.9	62	246	25.5	76.7	1	GA	CT	TT
44	1	43	10	3.3	6.7	77.2	47.3	29.9	1.58	65	40	21.2	138	4	86	491	24.4	86.95	0.9	GA	CC	CC
45	1	65	11.2	4.1	7.1	72	42.2	29.8	1.42	52	22.8	19.1	138	3	99	439	25.1	61.13	1.21	AA	CT	TC
46	2	61	13.2	4	9.2	70.7	42.6	28.1	1.52	121	13.6	15.9	174	4.1	68	322	29.2	94.39	0.84	AA	CT	TT
47	1	56	8.6	2.9	5.7	77.1	46.9	30.2	1.55	64	9.2	14.7	181	6.7	90	317	26.3	83.62	0.93	GA	CT	TC
48	2	68	10.6	3.2	7.4	80	47.4	32.6	1.45	67	14.9	25.2	262	6.3	70	216	25.3	100.03	0.8	GA	CC	CC
49	1	64	8.8	3.3	5.5	74.9	47	27.9	1.68	82	22.6	21.7	218	10.4	90	216	25.1	90.52	0.87	GA	CT	TC
50	2	66	10.4	3.3	7.1	75.8	42.6	33.2	1.28	68	25.8	27.3	260	5.1	71	288	25.6	59.38	1.24	GG	CC	CC
51	1	42	7.7	3.2	4.5	72.8	45.4	27.4	1.66	40	27	16.4	138	4.7	81	373	26	103.09	0.78	GG	CC	TC
52	1	55	6.5	3.5	3	74.3	44.1	30.2	1.46	93	17	17.7	185	4.7	101	311	25	93.07	0.85	AA	CT	TC
53	1	57	12.5	4.5	8	69.6	43.2	26.4	1.64	86	14.8	15.9	178	5.6	114	229	26.8	64.95	1.15	AA	CT	TT
54	1	67	5.1	2.1	3	76.9	44.9	32	1.4	100	9.1	14.9	158	4.1	64	266	28.3	81.53	0.95	GG	CC	CC
55	2	40	10.6	4.2	6.4	75.5	44.1	31.4	1.4	59	20.3	16.1	140	3.5	43	312	26.5	94.39	0.84	AA	TT	TT
56	2	71	4.7	2.3	2.4	72.1	41.3	30.8	1.34	58	12.2	15.4	152	9	88	372	22.3	52.73	1.37	AA	CC	TC
57	1	69	11.1	4.1	7	72.9	42.7	30.2	1.41	56	17.6	19.8	262	7.6	118	355	26.9	64.28	1.16	GA	CT	TC
58	2	64	12.5	5.6	6.9	72.8	44.1	28.7	1.54	73	14.7	18.2	218	5.7	74	224	23.1	71.56	1.06	GA	CC	TC
59	1	55	12.9	4.8	8.1	70.4	45.3	25.1	1.8	49	38.1	24.1	260	4.5	96	461	26.2	65.63	1.14	GA	CT	TC
60	2	55	12	4.5	7.5	76.9	45.8	31.1	1.47	72	50.1	37.9	138	5.4	60	321	26.2	75.8	1.01	AA	TT	TT
61	1	69	14.5	5.1	9.4	75	43.3	31.7	1.37	78	11.7	17.8	157	5.8	81	488	23	72.37	1.05	GA	CT	TT
62	1	54	9.2	4	5.2	66.1	45.6	20.5	2.22	65	19.3	18.6	158	3.9	83	465	23.9	81.53	0.95	GG	TT	TT
63	1	66	10.2	3.4	6.8	74.9	44.2	30.7	1.44	69	37.8	23.6	159	5.2	83	346	24.4	76.7	1	AA	CT	TT
64	1	57	7.8	2.7	5.1	73.7	46.4	27.3	1.7	84	11.3	13	151	5.3	84	320	26.2	95.74	0.83	GA	CT	TC
65	1	56	14.7	5.3	9.4	71.9	40.7	31.2	1.3	54	43.2	29.4	139	3.9	79	315	25.7	86.95	0.9	GA	CC	TC
66	1	51	9.2	3.4	5.8	77.1	45.3	31.8	1.42	55	30.8	20.2	164	4.3	110	586	26.3	67.74	1.11	AA	CT	TT
67	1	52	16.2	4.9	11.3	80.3	49.3	31	1.59	73	29.2	26.8	152	6.2	84	448	25.7	109.75	0.74	GA	CC	TC
68	1	52	14.1	5.1	9	75.2	44	31.2	1.41	57	41.8	26.6	164	7.3	90	443	24.1	75.8	1.01	GG	CC	TC
69	1	43	12.4	4.1	8.3	72.5	41.8	30.7	1.36	55	12.2	17.3	138	4.9	107	360	26	60.54	1.22	GG	CC	TT
70	1	55	13.9	4.8	9.1	73.4	42.9	30.5	1.41	72	34	30.2	156	5	65	391	23.3	95.74	0.83	GA	CT	TC
71	1	52	13.2	5	8.2	81.4	51.1	30.3	1.69	94	38.4	22.6	195	4.6	93	469	26.4	64.28	1.16	AA	CC	TC
72	1	59	8.7	3.4	5.3	75.1	48.2	26.9	1.79	77	22.9	23.1	159	5	80	325	28.3	93.07	0.85	GA	CT	TC
73	2	64	13	4.7	8.3	78	43.7	34.3	1.27	68	26.9	23.7	167	6.8	75	415	24.7	71.56	1.06	GA	CT	TT
74	2	62	8.4	3	5.4	73.3	46.2	27.1	1.7	62	24.6	27.4	138	6.8	54	310	27	98.56	0.81	AA	CC	TC
75	1	67	12.1	4.5	7.6	73.4	45.5	27.9	1.63	67	15.9	16.3	158	4.6	88	400	22.2	100.03	0.8	GA	CT	TC
76	1	55	14.8	5.6	9.2	69	46.8	22.2	2.11	66	20.1	16.7	146	4.7	75	346	25.8	117.25	0.7	GA	CC	TC
77	1	69	9.3	3.1	6.2	70.4	42.1	28.3	1.49	70	34.8	28.7	148	5.7	86	321	25.2	86.95	0.9	GG	CT	TC
78	1	51	4.9	2.5	2.4	68.9	44.2	24.7	1.79	44	17.9	18.8	176	8	90	493	22	63.63	1.17	AA	CC	TC
79	1	59	11	4	7	63.8	41.5	22.3	1.86	82	18.4	14.7	149	4.9	93	350	25.3	63.63	1.17	GA	CC	TC
80	2	69	3.9	2.1	1.8	73.8	44.6	29.2	1.53	52	14.8	12.8	146	6.7	64	333	23.8	77.62	0.99	AA	CC	TC
81	2	70	11.2	4.1	7.1	75.4	47.4	28	1.69	70	14.1	17.4	200	5.2	68	282	25.2	64.95	1.15	AA	CT	TT
82	2	71	8.5	3.7	4.8	81.3	48.4	32.9	1.47	116	17.9	14.1	177	2.5	61	282	22.3	109.75	0.74	GG	CC	TC
83	1	54	7.1	2.8	4.3	72.2	43.7	28.5	1.53	92	19.2	15.4	141	3.7	77	418	26	58.26	1.26	GA	CC	CC
84	2	73	10.5	4.2	6.3	74.4	43.7	30.7	1.42	77	27.9	25.3	127	5	96	437	29	45.53	1.55	GA	CT	TC
85	1	73	14.1	4.6	9.5	75.7	43.9	31.8	1.38	80	14.3	19.1	191	4.7	57	365	25	74.05	1.03	GG	CC	TC
86	1	44	11.6	4.5	7.1	68.6	44.8	23.8	1.88	73	33.7	19.2	146	4.7	94	500	23	74.91	1.02	GG	TT	TT
87	1	60	9.6	3.6	6	69.9	45.7	24.2	1.89	63	10.6	15.2	144	4.7	86	460	24.6	78.57	0.98	GA	TT	TT
88	1	60	12.5	4.6	7.9	71.9	45.5	26.4	1.72	64	20.4	32	205	4.8	90	391	23.8	94.39	0.84	GA	CT	TT
89	1	55	11	4.2	6.8	73.6	48	25.6	1.88	59	10.5	19.9	141	4.3	92	322	25	69.22	1.09	GA	CT	TC
90	2	62	11.1	5	6.1	67.9	39.6	28.3	1.4	71	14.8	26.2	127	5.8	71	280	22.9	69.22	1.09	GA	CT	TT
91	2	42	19.3	5.7	13.6	70.8	44.7	26.1	1.71	59	11.2	15.9	191	3.6	55	208	25.3	138.12	0.61	AA	TT	TT
92	1	54	11.4	4.5	6.9	74.9	45.9	29	1.58	69	20.3	20.5	190	6.3	82	324	26.9	88.11	0.89	GA	CC	CC
93	1	60	5.5	2.7	2.8	74.4	47.7	26.7	1.79	108	35.2	19.4	161	6.3	96	421	25.2	75.8	1.01	GG	CT	TT
94	2	60	7.5	2.9	4.6	76.5	44.3	32.2	1.38	60	15.4	15.8	171	5.1	61	484	24.4	91.78	0.86	GA	CC	CC
95	1	59	7	2.9	4.1	73.8	38.2	35.6	1.07	68	11.3	15.3	175	4.1	72	299	28.7	94.39	0.84	GG	CC	TT
96	1	83	12.7	4.7	8	75.9	44.6	31.3	1.42	79	13.4	23.3	222	6.4	109	392	23.9	41.66	1.67	GG	CT	TT
97	1	49	13.3	4.7	8.6	72.1	45.3	26.8	1.69	64	21.2	17	183	5.6	87	386	23	83.62	0.93	AA	TT	TT
98	2	65	11.1	4.6	6.5	75.6	47	28.6	1.64	59	11.3	22.1	160	5.5	76	342	26.6	81.53	0.95	GA	CT	TC
99	1	52	14.2	5	9.2	74	47	27	1.74	58	18.7	17.9	173	4.5	91	349	24.3	93.07	0.85	GG	CC	TC
100	1	66	12.5	4.7	7.8	67.6	46.5	21.1	2.2	66	17.1	18	156	6.3	89	389	25	62.99	1.18	AA	CT	TT
101	2	50	11.9	3.8	8.1	75.7	43.1	32.6	1.32	45	12.8	16.8	143	4.8	64	460	25.7	100.03	0.8	AA	TT	TT
102	1	57	10.5	4	6.5	73.4	42.8	30.6	1.4	65	14.8	19.7	172	5.4	98	352	27.1	70.77	1.07	GG	CC	TC
103	1	49	15.2	5.3	9.9	78	47.6	30.4	1.57	55	17.2	20.1	167	6	78	354	28.5	97.13	0.82	AA	TT	TT
104	1	52	11.9	4.3	7.6	74.6	44.9	29.7	1.51	73	12.7	14.1	168	4.2	75	524	24.3	84.7	0.92	GA	CC	TT
105	2	58	11.7	4.1	7.6	71.8	43.6	28.2	1.55	97	9.9	16.8	170	7.5	82	308	25.3	66.32	1.13	GA	CT	TC
106	1	72	10.1	4.4	5.7	69.9	38.4	31.5	1.22	80	19.8	25.8	185	5.3	88	563	27.1	57.18	1.28	AA	CT	TC
107	1	58	9.6	4	5.6	65.2	42	23.2	1.81	49	17.2	16.4	166	6.8	76	381	27.9	91.78	0.86	AA	CT	TC
108	1	35	8.6	3.3	5.3	75.9	45.6	30.3	1.5	72	28.5	17	124	3.7	79	351	23.3	88.11	0.89	GA	CT	TC
109	1	58	18.2	5.1	13.1	77.7	45.9	31.8	1.44	69	24	22.3	170	5.1	78	370	25	67.02	1.12	GA	CT	TC
110	1	41	7.3	2.9	4.4	77.4	46.5	30.9	1.5	46	54.3	23.3	143	3.7	73	362	27.2	125.76	0.66	AA	CC	TT
111	1	40	21.5	7.7	13.8	79.6	49	30.6	1.6	45	18.7	16.2	148	5	77	387	27.5	100.03	0.8	GA	CT	TT
112	2	33	7.9	3.4	4.5	71.5	46.6	24.9	1.87	38	9.9	14.7	140	4.5	61	222	24.5	132.92	0.63	GA	TT	TT
113	1	67	9.7	3.9	5.8	67.4	41.7	25.7	1.62	90	8.3	12.1	168	10.6	178	450	23.1	27.33	2.38	GA	TT	TT
114	1	51	6.5	3.5	3	62.3	43.3	19	2.28	74	50.5	32.6	192	5.1	95	395	23.5	74.05	1.03	AA	CT	TC
115	1	52	9.3	3.5	5.8	72.6	47.4	25.2	1.88	83	19.2	15.9	142	3.5	94	399	23.4	74.05	1.03	GG	CT	TC
116	2	58	8.1	3.3	4.8	71	43.4	27.6	1.57	77	19.4	21.4	172	3.9	58	233	23.5	104.68	0.77	AA	CT	TT
117	1	69	4.4	2.2	2.2	75.8	44.7	31.1	1.44	66	15.6	16.7	130	6.4	104	453	23.7	56.13	1.3	AA	TT	TT
118	1	56	7.6	3.4	4.2	69	40.8	28.2	1.45	123	8.8	18.7	157	6.7	85	348	26.5	79.53	0.97	GG	CC	CC
119	1	51	7	3.2	3.8	68.7	44.2	24.5	1.8	57	16	17.2	150	4.1	76	390	23.8	94.39	0.84	GA	CC	TC
120	1	59	11	4.2	6.8	63.9	41.3	22.6	1.83	101	22	22.1	234	6.6	77	327	23.2	83.62	0.93	GA	CT	TT
121	1	55	9.4	3.8	5.6	73.1	41.4	31.7	1.31	90	19.6	23	132	4.9	82	276	23.9	57.18	1.28	AA	TT	TT
122	1	52	11.7	4.1	7.6	69.9	46.8	23.1	2.03	74	13.6	15.3	155	3.9	82	494	24.7	111.54	0.73	GA	CT	TC
123	1	67	7.3	3	4.3	69.1	45.6	23.5	1.94	83	18.3	22.5	141	7.2	67	334	23.6	98.56	0.81	GA	CC	CC
124	2	62	9.3	3.5	5.8	66.3	43.3	23	1.88	77	13.7	26.3	169	3.9	47	253	25.2	90.52	0.87	AA	CT	TC
125	1	59	4.6	1.8	2.8	75.6	46.2	29.4	1.57	66	20.1	19.6	225	7.4	113	353	23.9	74.05	1.03	GA	CC	TC
126	1	55	13	4.4	8.6	70.8	44.1	26.7	1.65	123	27	20.7	124	4.5	95	392	23.9	69.22	1.09	AA	CC	TC
127	1	57	12.6	4.7	7.9	69.7	42.1	27.6	1.53	49	17.6	20.8	142	5.6	86	467	23.7	94.39	0.84	GA	CC	CC
128	1	60	15.2	5	10.2	72.3	44.2	28.1	1.57	73	18.1	26.9	157	2.9	55	224	24.3	98.56	0.81	GG	CC	TC
129	1	38	26.5	8.1	18.4	68.4	45.4	23	1.97	60	15.1	12.2	129	6.5	79	469	25	93.07	0.85	AA	CT	TC
130	1	77	14.5	5.2	9.3	68.7	44.8	23.9	1.87	67	14.8	19.7	208	6.4	81	331	25.8	89.3	0.88	AA	CT	TT
131	2	64	8.6	3.7	4.9	73.7	42.8	30.9	1.39	72	19.8	15.9	132	3.3	46	283	26.4	104.68	0.77	GG	CC	CC
132	2	59	5	2.1	2.9	67.9	43.3	24.6	1.76	68	12.9	11.7	155	6.4	55	358	25.3	98.56	0.81	AA	CT	TC
133	1	52	20.8	6	14.8	71.7	42.4	29.3	1.45	55	13.5	13.5	141	4.7	74	341	25.7	84.7	0.92	GA	CT	TC
134	2	68	13.3	4.3	9	75.1	44.7	30.4	1.47	94	15.1	15.6	169	7.5	95	503	25.3	51.39	1.4	AA	TT	TT
135	2	66	8.6	3	5.6	77	44.9	32.1	1.4	90	12.6	19.1	225	9	76	226	24.8	71.56	1.06	AA	CT	TC
136	1	59	13.8	4.6	9.2	72	40.9	31.1	1.32	53	16.5	14.6	124	5.4	102	498	25.6	60.54	1.22	GA	CC	TC
137	2	60	15.8	3.2	12.6	73.1	45.9	27.2	1.69	97	13.4	11.7	142	4.3	51	262	24.7	111.54	0.73	GA	CC	CC
138	2	48	14.9	4.1	10.8	78	46.9	31.1	1.51	124	37.2	31.9	203	5.3	74	352	27.6	82.56	0.94	GG	TT	TC
139	1	67	16.7	6	10.7	72.8	45.7	27.1	1.69	92	32.8	25.5	179	4.3	86	404	26	83.62	0.93	GG	CC	CC
140	1	52	7.9	2.5	5.4	73.8	42.4	31.4	1.35	66	19	18.8	167	7.4	105	406	26.4	74.05	1.03	AA	TT	TT
141	1	36	7.8	3.1	4.7	76.1	46.6	29.5	1.58	52	15.4	17.9	133	4.8	69	313	25	128.06	0.65	GG	CC	TC
142	1	54	17.8	5	12.8	77.6	44.9	32.7	1.37	78	15.2	17.2	155	5.5	87	380	26.4	85.81	0.91	GA	CT	TC
143	2	67	6.9	2.6	4.3	75.7	45.3	30.4	1.49	39	13.4	18.5	143	7	64	299	28.7	94.39	0.84	GA	CT	TC
144	1	69	8.6	3.3	5.3	70.8	44.5	26.3	1.69	84	18.8	24.2	139	5.1	76	383	30.1	95.74	0.83	GG	CC	TC
145	1	70	15.3	5.7	9.6	75.7	44.1	31.6	1.4	63	22.9	25.7	150	6.2	117	291	24.6	54.63	1.33	GA	CC	TC
146	2	58	10.2	3.3	6.9	81	46.9	34.1	1.38	89	20.5	16.6	158	6.8	68	514	25.3	74.05	1.03	AA	CC	TT
147	1	60	15.9	5.2	10.7	79.8	46.9	32.9	1.43	46	62.5	43.1	198	5.9	76	393	25.4	90.52	0.87	GA	CT	TC
148	2	64	7.3	2.7	4.6	72.8	45.7	27.1	1.69	63	28.2	23.2	146	3.8	67	244	27	84.7	0.92	GA	CT	TC
149	2	39	12.4	4.7	7.7	68.9	46.2	22.7	2.04	60	15.6	16.3	151	3	46	195	24.1	152.92	0.56	AA	TT	TT
150	1	65	10	3.9	6.1	72.5	46.2	26.3	1.76	78	26.9	17.8	158	7.4	97	376	25	52.28	1.38	GA	CC	TC
